# Supplementary material for: Prevalence of cancer in relation to signs of periodontal inflammation
Source: PLoS One. 2022 Oct 21;17(10):e0276375. doi: 10.1371/journal.pone.0276375 (PMC9586347; doi:10.1371/journal.pone.0276375)
Supplement: S1 Data — (XLSX) [file pone.0276375.s001.xlsx]

## Sheet: datafile to plosone
sex	married	born	dead	visits	riskperi	gindivit	V9	V10	V11	V12	V13	V14	V15	V16	Prostata	icd10	breast	allcan	icd9	V20	V21	V22	V23	V24	filter_$	age	agedik	SEX_	NrRemainingTeeth	DENTALPL	CALCULUS	GI	T17	T16	T15	T14	T13	T12	T11	T21	T22	T23	T24	T25	T26	T27	T37	T36	T35
#NULL!		#NULL!	#NULL!	#NULL!	#NULL!	#NULL!	#NULL!	#NULL!	#NULL!	#NULL!	#NULL!	#NULL!	#NULL!		#NULL!		#NULL!	#NULL!			#NULL!	#NULL!	#NULL!	#NULL!	#NULL!	#NULL!	#NULL!	Female	28	1,33	0,83	1,79	0	0	0	0	0	0	0	0	0	0	0	0	0	0	0	0	0
#NULL!		#NULL!	#NULL!	#NULL!	#NULL!	#NULL!	#NULL!	#NULL!	#NULL!	#NULL!	#NULL!	#NULL!	#NULL!		#NULL!		#NULL!	#NULL!			#NULL!	#NULL!	#NULL!	#NULL!	#NULL!	#NULL!	#NULL!	Female	28	1,67	1,33	0,68	0	0	0	0	0	0	0	0	0	0	0	0	0	0	0	0	0
#NULL!		#NULL!	#NULL!	#NULL!	#NULL!	#NULL!	#NULL!	#NULL!	#NULL!	#NULL!	#NULL!	#NULL!	#NULL!		#NULL!		#NULL!	#NULL!			#NULL!	#NULL!	#NULL!	#NULL!	#NULL!	#NULL!	#NULL!	Male	10	3,00	2,00	3,00	1	1	1	1	1	1	1	1	1	1	1	1	1	1	0	0	0
#NULL!		#NULL!	#NULL!	#NULL!	#NULL!	#NULL!	#NULL!	#NULL!	#NULL!	#NULL!	#NULL!	#NULL!	#NULL!		#NULL!		#NULL!	#NULL!			#NULL!	#NULL!	#NULL!	#NULL!	#NULL!	#NULL!	#NULL!	Male	24	0,17	0,00	1,29	1	0	0	0	0	1	0	0	0	0	0	0	0	0	0	1	0
#NULL!		#NULL!	#NULL!	#NULL!	#NULL!	#NULL!	#NULL!	#NULL!	#NULL!	#NULL!	#NULL!	#NULL!	#NULL!		#NULL!		#NULL!	#NULL!			#NULL!	#NULL!	#NULL!	#NULL!	#NULL!	#NULL!	#NULL!	Male	24	0,50	1,33	2,00	1	0	0	0	0	0	0	0	0	0	0	1	1	0	0	0	0
#NULL!		#NULL!	#NULL!	#NULL!	#NULL!	#NULL!	#NULL!	#NULL!	#NULL!	#NULL!	#NULL!	#NULL!	#NULL!		#NULL!		#NULL!	#NULL!			#NULL!	#NULL!	#NULL!	#NULL!	#NULL!	#NULL!	#NULL!		#SKÄRNING!	#SKÄRNING!	#SKÄRNING!	#SKÄRNING!	#SKÄRNING!	#SKÄRNING!	#SKÄRNING!	#SKÄRNING!	#SKÄRNING!	#SKÄRNING!	#SKÄRNING!	#SKÄRNING!	#SKÄRNING!	#SKÄRNING!	#SKÄRNING!	#SKÄRNING!	#SKÄRNING!	#SKÄRNING!	#SKÄRNING!	#SKÄRNING!	#SKÄRNING!
#NULL!		#NULL!	#NULL!	#NULL!	#NULL!	#NULL!	#NULL!	#NULL!	#NULL!	#NULL!	#NULL!	#NULL!	#NULL!		#NULL!		#NULL!	#NULL!			#NULL!	#NULL!	#NULL!	#NULL!	#NULL!	#NULL!	#NULL!	Female	17	0,00	0,00	0,76	1	1	1	0	0	0	0	0	0	0	1	0	0	1	1	1	1
#NULL!		#NULL!	#NULL!	#NULL!	#NULL!	#NULL!	#NULL!	#NULL!	#NULL!	#NULL!	#NULL!	#NULL!	#NULL!		#NULL!		#NULL!	#NULL!			#NULL!	#NULL!	#NULL!	#NULL!	#NULL!	#NULL!	#NULL!	Male	25	0,83	0,33	1,12	0	0	0	0	0	0	0	0	0	0	0	0	0	0	1	1	0
#NULL!		#NULL!	#NULL!	#NULL!	#NULL!	#NULL!	#NULL!	#NULL!	#NULL!	#NULL!	#NULL!	#NULL!	#NULL!		#NULL!		#NULL!	#NULL!			#NULL!	#NULL!	#NULL!	#NULL!	#NULL!	#NULL!	#NULL!	Male	27	0,50	0,00	0,89	1	0	0	0	0	0	0	0	0	0	0	0	0	0	0	0	0
#NULL!		#NULL!	#NULL!	#NULL!	#NULL!	#NULL!	#NULL!	#NULL!	#NULL!	#NULL!	#NULL!	#NULL!	#NULL!		#NULL!		#NULL!	#NULL!			#NULL!	#NULL!	#NULL!	#NULL!	#NULL!	#NULL!	#NULL!	Male	27	1,00	0,50	1,22	0	0	0	0	0	0	0	0	0	0	0	0	1	0	0	0	0
#NULL!		#NULL!	#NULL!	#NULL!	#NULL!	#NULL!	#NULL!	#NULL!	#NULL!	#NULL!	#NULL!	#NULL!	#NULL!		#NULL!		#NULL!	#NULL!			#NULL!	#NULL!	#NULL!	#NULL!	#NULL!	#NULL!	#NULL!	Female	27	0,50	0,33	0,85	0	0	0	0	0	0	0	0	0	0	0	1	0	0	0	0	0
#NULL!		#NULL!	#NULL!	#NULL!	#NULL!	#NULL!	#NULL!	#NULL!	#NULL!	#NULL!	#NULL!	#NULL!	#NULL!		#NULL!		#NULL!	#NULL!			#NULL!	#NULL!	#NULL!	#NULL!	#NULL!	#NULL!	#NULL!	Male	27	1,33	1,17	1,56	0	1	0	0	0	0	0	0	0	0	0	0	0	0	0	0	0
#NULL!		#NULL!	#NULL!	#NULL!	#NULL!	#NULL!	#NULL!	#NULL!	#NULL!	#NULL!	#NULL!	#NULL!	#NULL!		#NULL!		#NULL!	#NULL!			#NULL!	#NULL!	#NULL!	#NULL!	#NULL!	#NULL!	#NULL!	Male	28	0,00	0,00	1,04	0	0	0	0	0	0	0	0	0	0	0	0	0	0	0	0	0
#NULL!		#NULL!	#NULL!	#NULL!	#NULL!	#NULL!	#NULL!	#NULL!	#NULL!	#NULL!	#NULL!	#NULL!	#NULL!		#NULL!		#NULL!	#NULL!			#NULL!	#NULL!	#NULL!	#NULL!	#NULL!	#NULL!	#NULL!	Male	28	0,17	0,00	1,93	0	0	0	0	0	0	0	0	0	0	0	0	0	0	0	0	0
#NULL!		#NULL!	#NULL!	#NULL!	#NULL!	#NULL!	#NULL!	#NULL!	#NULL!	#NULL!	#NULL!	#NULL!	#NULL!		#NULL!		#NULL!	#NULL!			#NULL!	#NULL!	#NULL!	#NULL!	#NULL!	#NULL!	#NULL!	Female	28	0,17	0,00	0,71	0	0	0	0	0	0	0	0	0	0	0	0	0	0	0	0	0
#NULL!		#NULL!	#NULL!	#NULL!	#NULL!	#NULL!	#NULL!	#NULL!	#NULL!	#NULL!	#NULL!	#NULL!	#NULL!		#NULL!		#NULL!	#NULL!			#NULL!	#NULL!	#NULL!	#NULL!	#NULL!	#NULL!	#NULL!	Male	28	0,50	0,17	0,61	0	0	0	0	0	0	0	0	0	0	0	0	0	0	0	0	0
#NULL!		#NULL!	#NULL!	#NULL!	#NULL!	#NULL!	#NULL!	#NULL!	#NULL!	#NULL!	#NULL!	#NULL!	#NULL!		#NULL!		#NULL!	#NULL!			#NULL!	#NULL!	#NULL!	#NULL!	#NULL!	#NULL!	#NULL!	Male	28	0,50	0,50	1,21	0	0	0	0	0	0	0	0	0	0	0	0	0	0	0	0	0
#NULL!		#NULL!	#NULL!	#NULL!	#NULL!	#NULL!	#NULL!	#NULL!	#NULL!	#NULL!	#NULL!	#NULL!	#NULL!		#NULL!		#NULL!	#NULL!			#NULL!	#NULL!	#NULL!	#NULL!	#NULL!	#NULL!	#NULL!	Female	28	0,33	0,00	0,82	0	0	0	0	0	0	0	0	0	0	0	0	0	0	0	0	0
#NULL!		#NULL!	#NULL!	#NULL!	#NULL!	#NULL!	#NULL!	#NULL!	#NULL!	#NULL!	#NULL!	#NULL!	#NULL!		#NULL!		#NULL!	#NULL!			#NULL!	#NULL!	#NULL!	#NULL!	#NULL!	#NULL!	#NULL!	Male	28	1,00	0,00	1,00	0	0	0	0	0	0	0	0	0	0	0	0	0	0	0	0	0
#NULL!		#NULL!	#NULL!	#NULL!	#NULL!	#NULL!	#NULL!	#NULL!	#NULL!	#NULL!	#NULL!	#NULL!	#NULL!		#NULL!		#NULL!	#NULL!			#NULL!	#NULL!	#NULL!	#NULL!	#NULL!	#NULL!	#NULL!	Female	28	0,83	0,00	1,00	0	0	0	0	0	0	0	0	0	0	0	0	0	0	0	0	0
#NULL!		#NULL!	#NULL!	#NULL!	#NULL!	#NULL!	#NULL!	#NULL!	#NULL!	#NULL!	#NULL!	#NULL!	#NULL!		#NULL!		#NULL!	#NULL!			#NULL!	#NULL!	#NULL!	#NULL!	#NULL!	#NULL!	#NULL!	Male	28	1,50	1,00	0,93	0	0	0	0	0	0	0	0	0	0	0	0	0	0	0	0	0
#NULL!		#NULL!	#NULL!	#NULL!	#NULL!	#NULL!	#NULL!	#NULL!	#NULL!	#NULL!	#NULL!	#NULL!	#NULL!		#NULL!		#NULL!	#NULL!			#NULL!	#NULL!	#NULL!	#NULL!	#NULL!	#NULL!	#NULL!	Male	28	1,83	1,17	1,75	0	0	0	0	0	0	0	0	0	0	0	0	0	0	0	0	0
#NULL!		#NULL!	#NULL!	#NULL!	#NULL!	#NULL!	#NULL!	#NULL!	#NULL!	#NULL!	#NULL!	#NULL!	#NULL!		#NULL!		#NULL!	#NULL!			#NULL!	#NULL!	#NULL!	#NULL!	#NULL!	#NULL!	#NULL!	Male	23	1,50	0,67	2,26	1	0	0	1	0	0	0	0	0	0	0	0	0	1	0	1	0
#NULL!		#NULL!	#NULL!	#NULL!	#NULL!	#NULL!	#NULL!	#NULL!	#NULL!	#NULL!	#NULL!	#NULL!	#NULL!		#NULL!		#NULL!	#NULL!			#NULL!	#NULL!	#NULL!	#NULL!	#NULL!	#NULL!	#NULL!	Female	28	0,83	0,33	0,79	0	0	0	0	0	0	0	0	0	0	0	0	0	0	0	0	0
#NULL!		#NULL!	#NULL!	#NULL!	#NULL!	#NULL!	#NULL!	#NULL!	#NULL!	#NULL!	#NULL!	#NULL!	#NULL!		#NULL!		#NULL!	#NULL!			#NULL!	#NULL!	#NULL!	#NULL!	#NULL!	#NULL!	#NULL!	Female	26	0,83	0,50	2,35	0	0	0	0	0	0	0	0	0	0	0	0	0	0	1	0	0
#NULL!		#NULL!	#NULL!	#NULL!	#NULL!	#NULL!	#NULL!	#NULL!	#NULL!	#NULL!	#NULL!	#NULL!	#NULL!		#NULL!		#NULL!	#NULL!			#NULL!	#NULL!	#NULL!	#NULL!	#NULL!	#NULL!	#NULL!	Female	28	0,33	0,00	1,25	0	0	0	0	0	0	0	0	0	0	0	0	0	0	0	0	0
#NULL!		#NULL!	#NULL!	#NULL!	#NULL!	#NULL!	#NULL!	#NULL!	#NULL!	#NULL!	#NULL!	#NULL!	#NULL!		#NULL!		#NULL!	#NULL!			#NULL!	#NULL!	#NULL!	#NULL!	#NULL!	#NULL!	#NULL!	Male	28	2,00	0,67	1,29	0	0	0	0	0	0	0	0	0	0	0	0	0	0	0	0	0
#NULL!		#NULL!	#NULL!	#NULL!	#NULL!	#NULL!	#NULL!	#NULL!	#NULL!	#NULL!	#NULL!	#NULL!	#NULL!		#NULL!		#NULL!	#NULL!			#NULL!	#NULL!	#NULL!	#NULL!	#NULL!	#NULL!	#NULL!	Female	28	0,50	0,00	1,18	0	0	0	0	0	0	0	0	0	0	0	0	0	0	0	0	0
#NULL!		#NULL!	#NULL!	#NULL!	#NULL!	#NULL!	#NULL!	#NULL!	#NULL!	#NULL!	#NULL!	#NULL!	#NULL!		#NULL!		#NULL!	#NULL!			#NULL!	#NULL!	#NULL!	#NULL!	#NULL!	#NULL!	#NULL!	Male	28	0,33	0,00	1,75	0	0	0	0	0	0	0	0	0	0	0	0	0	0	0	0	0
#NULL!		#NULL!	#NULL!	#NULL!	#NULL!	#NULL!	#NULL!	#NULL!	#NULL!	#NULL!	#NULL!	#NULL!	#NULL!		#NULL!		#NULL!	#NULL!			#NULL!	#NULL!	#NULL!	#NULL!	#NULL!	#NULL!	#NULL!	Female	14	1,50	0,00	1,79	1	1	1	1	0	0	0	0	1	1	1	1	1	1	0	1	0
#NULL!		#NULL!	#NULL!	#NULL!	#NULL!	#NULL!	#NULL!	#NULL!	#NULL!	#NULL!	#NULL!	#NULL!	#NULL!		#NULL!		#NULL!	#NULL!			#NULL!	#NULL!	#NULL!	#NULL!	#NULL!	#NULL!	#NULL!	Male	28	0,50	0,17	0,36	0	0	0	0	0	0	0	0	0	0	0	0	0	0	0	0	0
#NULL!		#NULL!	#NULL!	#NULL!	#NULL!	#NULL!	#NULL!	#NULL!	#NULL!	#NULL!	#NULL!	#NULL!	#NULL!		#NULL!		#NULL!	#NULL!			#NULL!	#NULL!	#NULL!	#NULL!	#NULL!	#NULL!	#NULL!	Female	24	1,00	1,70	0,88	0	0	0	0	0	0	0	0	0	0	0	0	0	0	0	1	1
#NULL!		#NULL!	#NULL!	#NULL!	#NULL!	#NULL!	#NULL!	#NULL!	#NULL!	#NULL!	#NULL!	#NULL!	#NULL!		#NULL!		#NULL!	#NULL!			#NULL!	#NULL!	#NULL!	#NULL!	#NULL!	#NULL!	#NULL!	Female	25	0,83	0,17	0,64	1	0	1	0	0	0	0	0	0	0	0	0	0	0	0	0	1
#NULL!		#NULL!	#NULL!	#NULL!	#NULL!	#NULL!	#NULL!	#NULL!	#NULL!	#NULL!	#NULL!	#NULL!	#NULL!		#NULL!		#NULL!	#NULL!			#NULL!	#NULL!	#NULL!	#NULL!	#NULL!	#NULL!	#NULL!	Male	27	0,33	0,00	0,74	0	0	0	0	0	0	0	0	0	0	0	0	0	0	0	0	0
#NULL!		#NULL!	#NULL!	#NULL!	#NULL!	#NULL!	#NULL!	#NULL!	#NULL!	#NULL!	#NULL!	#NULL!	#NULL!		#NULL!		#NULL!	#NULL!			#NULL!	#NULL!	#NULL!	#NULL!	#NULL!	#NULL!	#NULL!	Female	28	0,17	0,00	1,00	0	0	0	0	0	0	0	0	0	0	0	0	0	0	0	0	0
#NULL!		#NULL!	#NULL!	#NULL!	#NULL!	#NULL!	#NULL!	#NULL!	#NULL!	#NULL!	#NULL!	#NULL!	#NULL!		#NULL!		#NULL!	#NULL!			#NULL!	#NULL!	#NULL!	#NULL!	#NULL!	#NULL!	#NULL!	Male	26	0,33	0,00	0,54	0	0	0	0	1	0	0	0	0	0	0	0	0	0	0	0	0
#NULL!		#NULL!	#NULL!	#NULL!	#NULL!	#NULL!	#NULL!	#NULL!	#NULL!	#NULL!	#NULL!	#NULL!	#NULL!		#NULL!		#NULL!	#NULL!			#NULL!	#NULL!	#NULL!	#NULL!	#NULL!	#NULL!	#NULL!	Male	24	0,71	1,00	2,00	0	0	0	0	0	0	0	1	0	0	0	0	0	1	1	0	0
#NULL!		#NULL!	#NULL!	#NULL!	#NULL!	#NULL!	#NULL!	#NULL!	#NULL!	#NULL!	#NULL!	#NULL!	#NULL!		#NULL!		#NULL!	#NULL!			#NULL!	#NULL!	#NULL!	#NULL!	#NULL!	#NULL!	#NULL!	Male	27	0,67	0,33	1,85	0	0	0	1	0	0	0	0	0	0	0	0	0	0	0	0	0
#NULL!		#NULL!	#NULL!	#NULL!	#NULL!	#NULL!	#NULL!	#NULL!	#NULL!	#NULL!	#NULL!	#NULL!	#NULL!		#NULL!		#NULL!	#NULL!			#NULL!	#NULL!	#NULL!	#NULL!	#NULL!	#NULL!	#NULL!	Male	28	0,67	0,17	2,00	0	0	0	0	0	0	0	0	0	0	0	0	0	0	0	0	0
#NULL!		#NULL!	#NULL!	#NULL!	#NULL!	#NULL!	#NULL!	#NULL!	#NULL!	#NULL!	#NULL!	#NULL!	#NULL!		#NULL!		#NULL!	#NULL!			#NULL!	#NULL!	#NULL!	#NULL!	#NULL!	#NULL!	#NULL!	Female	28	0,00	0,00	0,25	0	0	0	0	0	0	0	0	0	0	0	0	0	0	0	0	0
#NULL!		#NULL!	#NULL!	#NULL!	#NULL!	#NULL!	#NULL!	#NULL!	#NULL!	#NULL!	#NULL!	#NULL!	#NULL!		#NULL!		#NULL!	#NULL!			#NULL!	#NULL!	#NULL!	#NULL!	#NULL!	#NULL!	#NULL!	Female	25	0,33	0,33	0,44	0	0	0	1	0	0	0	0	0	1	0	0	0	0	0	1	0
#NULL!		#NULL!	#NULL!	#NULL!	#NULL!	#NULL!	#NULL!	#NULL!	#NULL!	#NULL!	#NULL!	#NULL!	#NULL!		#NULL!		#NULL!	#NULL!			#NULL!	#NULL!	#NULL!	#NULL!	#NULL!	#NULL!	#NULL!	Male	27	1,17	0,33	1,70	1	0	0	0	0	0	0	0	0	0	0	0	0	0	0	0	0
#NULL!		#NULL!	#NULL!	#NULL!	#NULL!	#NULL!	#NULL!	#NULL!	#NULL!	#NULL!	#NULL!	#NULL!	#NULL!		#NULL!		#NULL!	#NULL!			#NULL!	#NULL!	#NULL!	#NULL!	#NULL!	#NULL!	#NULL!	Male	28	2,17	0,83	1,64	0	0	0	0	0	0	0	0	0	0	0	0	0	0	0	0	0
#NULL!		#NULL!	#NULL!	#NULL!	#NULL!	#NULL!	#NULL!	#NULL!	#NULL!	#NULL!	#NULL!	#NULL!	#NULL!		#NULL!		#NULL!	#NULL!			#NULL!	#NULL!	#NULL!	#NULL!	#NULL!	#NULL!	#NULL!	Male	28	0,67	0,00	0,54	0	0	0	0	0	0	0	0	0	0	0	0	0	0	0	0	0
#NULL!		#NULL!	#NULL!	#NULL!	#NULL!	#NULL!	#NULL!	#NULL!	#NULL!	#NULL!	#NULL!	#NULL!	#NULL!		#NULL!		#NULL!	#NULL!			#NULL!	#NULL!	#NULL!	#NULL!	#NULL!	#NULL!	#NULL!	Male	23	1,33	0,33	2,00	0	1	0	0	0	0	0	0	0	0	1	0	1	0	0	0	0
#NULL!		#NULL!	#NULL!	#NULL!	#NULL!	#NULL!	#NULL!	#NULL!	#NULL!	#NULL!	#NULL!	#NULL!	#NULL!		#NULL!		#NULL!	#NULL!			#NULL!	#NULL!	#NULL!	#NULL!	#NULL!	#NULL!	#NULL!	Male	19	2,33	1,67	2,00	1	1	1	0	0	0	0	0	0	0	0	1	0	1	0	1	1
#NULL!		#NULL!	#NULL!	#NULL!	#NULL!	#NULL!	#NULL!	#NULL!	#NULL!	#NULL!	#NULL!	#NULL!	#NULL!		#NULL!		#NULL!	#NULL!			#NULL!	#NULL!	#NULL!	#NULL!	#NULL!	#NULL!	#NULL!	Male	27	1,33	0,17	1,33	0	0	0	0	0	0	0	0	0	0	0	0	0	1	0	0	0
#NULL!		#NULL!	#NULL!	#NULL!	#NULL!	#NULL!	#NULL!	#NULL!	#NULL!	#NULL!	#NULL!	#NULL!	#NULL!		#NULL!		#NULL!	#NULL!			#NULL!	#NULL!	#NULL!	#NULL!	#NULL!	#NULL!	#NULL!	Male	27	0,50	0,00	1,07	0	0	0	0	0	0	0	0	0	0	0	1	0	0	0	0	0
#NULL!		#NULL!	#NULL!	#NULL!	#NULL!	#NULL!	#NULL!	#NULL!	#NULL!	#NULL!	#NULL!	#NULL!	#NULL!		#NULL!		#NULL!	#NULL!			#NULL!	#NULL!	#NULL!	#NULL!	#NULL!	#NULL!	#NULL!	Female	28	0,50	0,33	0,75	0	0	0	0	0	0	0	0	0	0	0	0	0	0	0	0	0
#NULL!		#NULL!	#NULL!	#NULL!	#NULL!	#NULL!	#NULL!	#NULL!	#NULL!	#NULL!	#NULL!	#NULL!	#NULL!		#NULL!		#NULL!	#NULL!			#NULL!	#NULL!	#NULL!	#NULL!	#NULL!	#NULL!	#NULL!	Female	28	0,33	0,17	0,39	0	0	0	0	0	0	0	0	0	0	0	0	0	0	0	0	0
#NULL!		#NULL!	#NULL!	#NULL!	#NULL!	#NULL!	#NULL!	#NULL!	#NULL!	#NULL!	#NULL!	#NULL!	#NULL!		#NULL!		#NULL!	#NULL!			#NULL!	#NULL!	#NULL!	#NULL!	#NULL!	#NULL!	#NULL!	Female	28	0,67	1,33	1,00	0	0	0	0	0	0	0	0	0	0	0	0	0	0	0	0	0
#NULL!		#NULL!	#NULL!	#NULL!	#NULL!	#NULL!	#NULL!	#NULL!	#NULL!	#NULL!	#NULL!	#NULL!	#NULL!		#NULL!		#NULL!	#NULL!			#NULL!	#NULL!	#NULL!	#NULL!	#NULL!	#NULL!	#NULL!	Male	26	0,83	2,17	2,50	0	1	0	0	0	0	0	0	0	0	0	0	0	0	0	0	0
#NULL!		#NULL!	#NULL!	#NULL!	#NULL!	#NULL!	#NULL!	#NULL!	#NULL!	#NULL!	#NULL!	#NULL!	#NULL!		#NULL!		#NULL!	#NULL!			#NULL!	#NULL!	#NULL!	#NULL!	#NULL!	#NULL!	#NULL!	Female	26	0,33	0,50	0,54	0	1	0	0	0	0	0	0	0	0	0	0	0	0	0	1	0
#NULL!		#NULL!	#NULL!	#NULL!	#NULL!	#NULL!	#NULL!	#NULL!	#NULL!	#NULL!	#NULL!	#NULL!	#NULL!		#NULL!		#NULL!	#NULL!			#NULL!	#NULL!	#NULL!	#NULL!	#NULL!	#NULL!	#NULL!	Female	27	0,83	2,00	2,59	0	0	1	0	0	0	0	0	0	0	0	0	0	0	0	0	0
#NULL!		#NULL!	#NULL!	#NULL!	#NULL!	#NULL!	#NULL!	#NULL!	#NULL!	#NULL!	#NULL!	#NULL!	#NULL!		#NULL!		#NULL!	#NULL!			#NULL!	#NULL!	#NULL!	#NULL!	#NULL!	#NULL!	#NULL!	Male	28	1,50	0,00	1,39	0	0	0	0	0	0	0	0	0	0	0	0	0	0	0	0	0
#NULL!		#NULL!	#NULL!	#NULL!	#NULL!	#NULL!	#NULL!	#NULL!	#NULL!	#NULL!	#NULL!	#NULL!	#NULL!		#NULL!		#NULL!	#NULL!			#NULL!	#NULL!	#NULL!	#NULL!	#NULL!	#NULL!	#NULL!	Female	28	0,33	0,00	1,64	0	0	0	0	0	0	0	0	0	0	0	0	0	0	0	0	0
#NULL!		#NULL!	#NULL!	#NULL!	#NULL!	#NULL!	#NULL!	#NULL!	#NULL!	#NULL!	#NULL!	#NULL!	#NULL!		#NULL!		#NULL!	#NULL!			#NULL!	#NULL!	#NULL!	#NULL!	#NULL!	#NULL!	#NULL!	Male	26	1,33	2,50	1,88	0	1	0	0	0	0	0	0	0	0	0	0	0	0	0	1	0
#NULL!		#NULL!	#NULL!	#NULL!	#NULL!	#NULL!	#NULL!	#NULL!	#NULL!	#NULL!	#NULL!	#NULL!	#NULL!		#NULL!		#NULL!	#NULL!			#NULL!	#NULL!	#NULL!	#NULL!	#NULL!	#NULL!	#NULL!	Male	28	0,33	0,50	0,86	0	0	0	0	0	0	0	0	0	0	0	0	0	0	0	0	0
#NULL!		#NULL!	#NULL!	#NULL!	#NULL!	#NULL!	#NULL!	#NULL!	#NULL!	#NULL!	#NULL!	#NULL!	#NULL!		#NULL!		#NULL!	#NULL!			#NULL!	#NULL!	#NULL!	#NULL!	#NULL!	#NULL!	#NULL!	Male	28	0,67	0,50	0,57	0	0	0	0	0	0	0	0	0	0	0	0	0	0	0	0	0
#NULL!		#NULL!	#NULL!	#NULL!	#NULL!	#NULL!	#NULL!	#NULL!	#NULL!	#NULL!	#NULL!	#NULL!	#NULL!		#NULL!		#NULL!	#NULL!			#NULL!	#NULL!	#NULL!	#NULL!	#NULL!	#NULL!	#NULL!	Male	28	0,17	0,00	1,00	0	0	0	0	0	0	0	0	0	0	0	0	0	0	0	0	0
#NULL!		#NULL!	#NULL!	#NULL!	#NULL!	#NULL!	#NULL!	#NULL!	#NULL!	#NULL!	#NULL!	#NULL!	#NULL!		#NULL!		#NULL!	#NULL!			#NULL!	#NULL!	#NULL!	#NULL!	#NULL!	#NULL!	#NULL!	Female	28	0,83	0,17	1,00	0	0	0	0	0	0	0	0	0	0	0	0	0	0	0	0	0
#NULL!		#NULL!	#NULL!	#NULL!	#NULL!	#NULL!	#NULL!	#NULL!	#NULL!	#NULL!	#NULL!	#NULL!	#NULL!		#NULL!		#NULL!	#NULL!			#NULL!	#NULL!	#NULL!	#NULL!	#NULL!	#NULL!	#NULL!	Male	27	1,17	2,33	2,00	0	0	0	0	0	0	0	0	0	0	0	0	0	0	0	1	0
#NULL!		#NULL!	#NULL!	#NULL!	#NULL!	#NULL!	#NULL!	#NULL!	#NULL!	#NULL!	#NULL!	#NULL!	#NULL!		#NULL!		#NULL!	#NULL!			#NULL!	#NULL!	#NULL!	#NULL!	#NULL!	#NULL!	#NULL!	Male	28	1,50	1,33	2,14	0	0	0	0	0	0	0	0	0	0	0	0	0	0	0	0	0
#NULL!		#NULL!	#NULL!	#NULL!	#NULL!	#NULL!	#NULL!	#NULL!	#NULL!	#NULL!	#NULL!	#NULL!	#NULL!		#NULL!		#NULL!	#NULL!			#NULL!	#NULL!	#NULL!	#NULL!	#NULL!	#NULL!	#NULL!	Female	28	0,00	0,33	0,18	0	0	0	0	0	0	0	0	0	0	0	0	0	0	0	0	0
#NULL!		#NULL!	#NULL!	#NULL!	#NULL!	#NULL!	#NULL!	#NULL!	#NULL!	#NULL!	#NULL!	#NULL!	#NULL!		#NULL!		#NULL!	#NULL!			#NULL!	#NULL!	#NULL!	#NULL!	#NULL!	#NULL!	#NULL!	Female	27	0,00	0,00	1,37	0	0	0	0	0	0	0	0	0	0	0	0	0	0	0	0	1
#NULL!		#NULL!	#NULL!	#NULL!	#NULL!	#NULL!	#NULL!	#NULL!	#NULL!	#NULL!	#NULL!	#NULL!	#NULL!		#NULL!		#NULL!	#NULL!			#NULL!	#NULL!	#NULL!	#NULL!	#NULL!	#NULL!	#NULL!	Male	27	0,83	0,17	0,81	0	0	1	0	0	0	0	0	0	0	0	0	0	0	0	0	0
#NULL!		#NULL!	#NULL!	#NULL!	#NULL!	#NULL!	#NULL!	#NULL!	#NULL!	#NULL!	#NULL!	#NULL!	#NULL!		#NULL!		#NULL!	#NULL!			#NULL!	#NULL!	#NULL!	#NULL!	#NULL!	#NULL!	#NULL!	Male	24	0,33	0,00	0,96	0	0	0	1	0	0	0	0	0	0	1	0	0	0	0	0	1
#NULL!		#NULL!	#NULL!	#NULL!	#NULL!	#NULL!	#NULL!	#NULL!	#NULL!	#NULL!	#NULL!	#NULL!	#NULL!		#NULL!		#NULL!	#NULL!			#NULL!	#NULL!	#NULL!	#NULL!	#NULL!	#NULL!	#NULL!	Male	28	0,50	0,00	0,93	0	0	0	0	0	0	0	0	0	0	0	0	0	0	0	0	0
#NULL!		#NULL!	#NULL!	#NULL!	#NULL!	#NULL!	#NULL!	#NULL!	#NULL!	#NULL!	#NULL!	#NULL!	#NULL!		#NULL!		#NULL!	#NULL!			#NULL!	#NULL!	#NULL!	#NULL!	#NULL!	#NULL!	#NULL!	Male	24	1,00	0,33	2,58	1	0	0	0	0	0	0	0	0	0	0	1	0	1	0	0	0
#NULL!		#NULL!	#NULL!	#NULL!	#NULL!	#NULL!	#NULL!	#NULL!	#NULL!	#NULL!	#NULL!	#NULL!	#NULL!		#NULL!		#NULL!	#NULL!			#NULL!	#NULL!	#NULL!	#NULL!	#NULL!	#NULL!	#NULL!	Female	28	0,33	0,50	0,82	0	0	0	0	0	0	0	0	0	0	0	0	0	0	0	0	0
#NULL!		#NULL!	#NULL!	#NULL!	#NULL!	#NULL!	#NULL!	#NULL!	#NULL!	#NULL!	#NULL!	#NULL!	#NULL!		#NULL!		#NULL!	#NULL!			#NULL!	#NULL!	#NULL!	#NULL!	#NULL!	#NULL!	#NULL!	Male	24	1,00	0,67	1,42	0	0	0	1	0	0	0	0	0	0	1	0	0	0	0	0	0
#NULL!		#NULL!	#NULL!	#NULL!	#NULL!	#NULL!	#NULL!	#NULL!	#NULL!	#NULL!	#NULL!	#NULL!	#NULL!		#NULL!		#NULL!	#NULL!			#NULL!	#NULL!	#NULL!	#NULL!	#NULL!	#NULL!	#NULL!	Female	28	0,50	0,00	0,96	0	0	0	0	0	0	0	0	0	0	0	0	0	0	0	0	0
#NULL!		#NULL!	#NULL!	#NULL!	#NULL!	#NULL!	#NULL!	#NULL!	#NULL!	#NULL!	#NULL!	#NULL!	#NULL!		#NULL!		#NULL!	#NULL!			#NULL!	#NULL!	#NULL!	#NULL!	#NULL!	#NULL!	#NULL!	Male	28	0,67	0,00	1,96	0	0	0	0	0	0	0	0	0	0	0	0	0	0	0	0	0
#NULL!		#NULL!	#NULL!	#NULL!	#NULL!	#NULL!	#NULL!	#NULL!	#NULL!	#NULL!	#NULL!	#NULL!	#NULL!		#NULL!		#NULL!	#NULL!			#NULL!	#NULL!	#NULL!	#NULL!	#NULL!	#NULL!	#NULL!	Male	28	0,17	0,00	1,82	0	0	0	0	0	0	0	0	0	0	0	0	0	0	0	0	0
#NULL!		#NULL!	#NULL!	#NULL!	#NULL!	#NULL!	#NULL!	#NULL!	#NULL!	#NULL!	#NULL!	#NULL!	#NULL!		#NULL!		#NULL!	#NULL!			#NULL!	#NULL!	#NULL!	#NULL!	#NULL!	#NULL!	#NULL!	Female	26	1,83	2,17	2,19	0	0	0	0	0	0	0	0	0	0	0	0	0	0	1	0	0
#NULL!		#NULL!	#NULL!	#NULL!	#NULL!	#NULL!	#NULL!	#NULL!	#NULL!	#NULL!	#NULL!	#NULL!	#NULL!		#NULL!		#NULL!	#NULL!			#NULL!	#NULL!	#NULL!	#NULL!	#NULL!	#NULL!	#NULL!	Male	27	1,33	0,67	1,78	0	0	0	0	0	0	0	0	0	0	1	0	0	0	0	0	0
#NULL!		#NULL!	#NULL!	#NULL!	#NULL!	#NULL!	#NULL!	#NULL!	#NULL!	#NULL!	#NULL!	#NULL!	#NULL!		#NULL!		#NULL!	#NULL!			#NULL!	#NULL!	#NULL!	#NULL!	#NULL!	#NULL!	#NULL!	Male	28	0,50	0,67	1,57	0	0	0	0	0	0	0	0	0	0	0	0	0	0	0	0	0
#NULL!		#NULL!	#NULL!	#NULL!	#NULL!	#NULL!	#NULL!	#NULL!	#NULL!	#NULL!	#NULL!	#NULL!	#NULL!		#NULL!		#NULL!	#NULL!			#NULL!	#NULL!	#NULL!	#NULL!	#NULL!	#NULL!	#NULL!	Male	28	0,17	0,00	1,14	0	0	0	0	0	0	0	0	0	0	0	0	0	0	0	0	0
#NULL!		#NULL!	#NULL!	#NULL!	#NULL!	#NULL!	#NULL!	#NULL!	#NULL!	#NULL!	#NULL!	#NULL!	#NULL!		#NULL!		#NULL!	#NULL!			#NULL!	#NULL!	#NULL!	#NULL!	#NULL!	#NULL!	#NULL!	Male	28	2,50	2,00	1,89	0	0	0	0	0	0	0	0	0	0	0	0	0	0	0	0	0
#NULL!		#NULL!	#NULL!	#NULL!	#NULL!	#NULL!	#NULL!	#NULL!	#NULL!	#NULL!	#NULL!	#NULL!	#NULL!		#NULL!		#NULL!	#NULL!			#NULL!	#NULL!	#NULL!	#NULL!	#NULL!	#NULL!	#NULL!	Male	28	0,50	0,00	2,00	0	0	0	0	0	0	0	0	0	0	0	0	0	0	0	0	0
#NULL!		#NULL!	#NULL!	#NULL!	#NULL!	#NULL!	#NULL!	#NULL!	#NULL!	#NULL!	#NULL!	#NULL!	#NULL!		#NULL!		#NULL!	#NULL!			#NULL!	#NULL!	#NULL!	#NULL!	#NULL!	#NULL!	#NULL!	Male	28	0,50	0,00	0,96	0	0	0	0	0	0	0	0	0	0	0	0	0	0	0	0	0
#NULL!		#NULL!	#NULL!	#NULL!	#NULL!	#NULL!	#NULL!	#NULL!	#NULL!	#NULL!	#NULL!	#NULL!	#NULL!		#NULL!		#NULL!	#NULL!			#NULL!	#NULL!	#NULL!	#NULL!	#NULL!	#NULL!	#NULL!	Male	28	1,00	0,50	1,89	0	0	0	0	0	0	0	0	0	0	0	0	0	0	0	0	0
#NULL!		#NULL!	#NULL!	#NULL!	#NULL!	#NULL!	#NULL!	#NULL!	#NULL!	#NULL!	#NULL!	#NULL!	#NULL!		#NULL!		#NULL!	#NULL!			#NULL!	#NULL!	#NULL!	#NULL!	#NULL!	#NULL!	#NULL!	Female	27	1,17	0,67	2,15	0	0	1	0	0	0	0	0	0	0	0	0	0	0	0	0	0
#NULL!		#NULL!	#NULL!	#NULL!	#NULL!	#NULL!	#NULL!	#NULL!	#NULL!	#NULL!	#NULL!	#NULL!	#NULL!		#NULL!		#NULL!	#NULL!			#NULL!	#NULL!	#NULL!	#NULL!	#NULL!	#NULL!	#NULL!	Male	28	0,17	0,17	0,68	0	0	0	0	0	0	0	0	0	0	0	0	0	0	0	0	0
#NULL!		#NULL!	#NULL!	#NULL!	#NULL!	#NULL!	#NULL!	#NULL!	#NULL!	#NULL!	#NULL!	#NULL!	#NULL!		#NULL!		#NULL!	#NULL!			#NULL!	#NULL!	#NULL!	#NULL!	#NULL!	#NULL!	#NULL!	Male	25	0,67	1,33	1,71	0	0	1	0	0	0	0	0	0	0	0	0	0	0	1	0	0
#NULL!		#NULL!	#NULL!	#NULL!	#NULL!	#NULL!	#NULL!	#NULL!	#NULL!	#NULL!	#NULL!	#NULL!	#NULL!		#NULL!		#NULL!	#NULL!			#NULL!	#NULL!	#NULL!	#NULL!	#NULL!	#NULL!	#NULL!	Female	26	1,50	0,33	2,31	0	1	0	0	0	0	0	0	0	1	0	0	0	0	0	0	0
#NULL!		#NULL!	#NULL!	#NULL!	#NULL!	#NULL!	#NULL!	#NULL!	#NULL!	#NULL!	#NULL!	#NULL!	#NULL!		#NULL!		#NULL!	#NULL!			#NULL!	#NULL!	#NULL!	#NULL!	#NULL!	#NULL!	#NULL!	Male	28	1,00	0,17	1,68	0	0	0	0	0	0	0	0	0	0	0	0	0	0	0	0	0
#NULL!		#NULL!	#NULL!	#NULL!	#NULL!	#NULL!	#NULL!	#NULL!	#NULL!	#NULL!	#NULL!	#NULL!	#NULL!		#NULL!		#NULL!	#NULL!			#NULL!	#NULL!	#NULL!	#NULL!	#NULL!	#NULL!	#NULL!	Male	28	1,33	0,50	1,68	0	0	0	0	0	0	0	0	0	0	0	0	0	0	0	0	0
#NULL!		#NULL!	#NULL!	#NULL!	#NULL!	#NULL!	#NULL!	#NULL!	#NULL!	#NULL!	#NULL!	#NULL!	#NULL!		#NULL!		#NULL!	#NULL!			#NULL!	#NULL!	#NULL!	#NULL!	#NULL!	#NULL!	#NULL!	Male	28	0,67	0,17	1,04	0	0	0	0	0	0	0	0	0	0	0	0	0	0	0	0	0
#NULL!		#NULL!	#NULL!	#NULL!	#NULL!	#NULL!	#NULL!	#NULL!	#NULL!	#NULL!	#NULL!	#NULL!	#NULL!		#NULL!		#NULL!	#NULL!			#NULL!	#NULL!	#NULL!	#NULL!	#NULL!	#NULL!	#NULL!	Female	28	0,00	0,00	1,07	0	0	0	0	0	0	0	0	0	0	0	0	0	0	0	0	0
#NULL!		#NULL!	#NULL!	#NULL!	#NULL!	#NULL!	#NULL!	#NULL!	#NULL!	#NULL!	#NULL!	#NULL!	#NULL!		#NULL!		#NULL!	#NULL!			#NULL!	#NULL!	#NULL!	#NULL!	#NULL!	#NULL!	#NULL!	Female	24	1,00	0,67	1,17	0	0	1	0	0	0	0	0	0	0	0	0	1	0	0	1	0
#NULL!		#NULL!	#NULL!	#NULL!	#NULL!	#NULL!	#NULL!	#NULL!	#NULL!	#NULL!	#NULL!	#NULL!	#NULL!		#NULL!		#NULL!	#NULL!			#NULL!	#NULL!	#NULL!	#NULL!	#NULL!	#NULL!	#NULL!	Male	28	0,67	0,17	1,11	0	0	0	0	0	0	0	0	0	0	0	0	0	0	0	0	0
#NULL!		#NULL!	#NULL!	#NULL!	#NULL!	#NULL!	#NULL!	#NULL!	#NULL!	#NULL!	#NULL!	#NULL!	#NULL!		#NULL!		#NULL!	#NULL!			#NULL!	#NULL!	#NULL!	#NULL!	#NULL!	#NULL!	#NULL!	Male	28	0,17	0,33	0,57	0	0	0	0	0	0	0	0	0	0	0	0	0	0	0	0	0
#NULL!		#NULL!	#NULL!	#NULL!	#NULL!	#NULL!	#NULL!	#NULL!	#NULL!	#NULL!	#NULL!	#NULL!	#NULL!		#NULL!		#NULL!	#NULL!			#NULL!	#NULL!	#NULL!	#NULL!	#NULL!	#NULL!	#NULL!	Male	23	0,50	0,50	1,61	0	0	0	0	0	0	0	0	0	0	0	0	1	0	0	1	0
#NULL!		#NULL!	#NULL!	#NULL!	#NULL!	#NULL!	#NULL!	#NULL!	#NULL!	#NULL!	#NULL!	#NULL!	#NULL!		#NULL!		#NULL!	#NULL!			#NULL!	#NULL!	#NULL!	#NULL!	#NULL!	#NULL!	#NULL!	Female	27	0,17	0,00	0,81	0	0	0	0	0	0	0	0	0	0	0	0	0	0	0	0	0
#NULL!		#NULL!	#NULL!	#NULL!	#NULL!	#NULL!	#NULL!	#NULL!	#NULL!	#NULL!	#NULL!	#NULL!	#NULL!		#NULL!		#NULL!	#NULL!			#NULL!	#NULL!	#NULL!	#NULL!	#NULL!	#NULL!	#NULL!	Male	28	0,33	0,00	1,07	0	0	0	0	0	0	0	0	0	0	0	0	0	0	0	0	0
#NULL!		#NULL!	#NULL!	#NULL!	#NULL!	#NULL!	#NULL!	#NULL!	#NULL!	#NULL!	#NULL!	#NULL!	#NULL!		#NULL!		#NULL!	#NULL!			#NULL!	#NULL!	#NULL!	#NULL!	#NULL!	#NULL!	#NULL!	Male	28	1,00	0,50	1,32	0	0	0	0	0	0	0	0	0	0	0	0	0	0	0	0	0
#NULL!		#NULL!	#NULL!	#NULL!	#NULL!	#NULL!	#NULL!	#NULL!	#NULL!	#NULL!	#NULL!	#NULL!	#NULL!		#NULL!		#NULL!	#NULL!			#NULL!	#NULL!	#NULL!	#NULL!	#NULL!	#NULL!	#NULL!	Female	25	0,00	0,00	0,44	0	0	0	0	0	0	0	0	0	0	0	0	1	0	0	0	0
#NULL!		#NULL!	#NULL!	#NULL!	#NULL!	#NULL!	#NULL!	#NULL!	#NULL!	#NULL!	#NULL!	#NULL!	#NULL!		#NULL!		#NULL!	#NULL!			#NULL!	#NULL!	#NULL!	#NULL!	#NULL!	#NULL!	#NULL!	Male	28	1,33	0,67	1,39	0	0	0	0	0	0	0	0	0	0	0	0	0	0	0	0	0
#NULL!		#NULL!	#NULL!	#NULL!	#NULL!	#NULL!	#NULL!	#NULL!	#NULL!	#NULL!	#NULL!	#NULL!	#NULL!		#NULL!		#NULL!	#NULL!			#NULL!	#NULL!	#NULL!	#NULL!	#NULL!	#NULL!	#NULL!	Male	27	0,67	0,00	1,37	0	0	0	0	0	0	0	0	0	0	0	0	0	0	0	0	1
#NULL!		#NULL!	#NULL!	#NULL!	#NULL!	#NULL!	#NULL!	#NULL!	#NULL!	#NULL!	#NULL!	#NULL!	#NULL!		#NULL!		#NULL!	#NULL!			#NULL!	#NULL!	#NULL!	#NULL!	#NULL!	#NULL!	#NULL!	Male	28	1,83	0,83	1,29	0	0	0	0	0	0	0	0	0	0	0	0	0	0	0	0	0
#NULL!		#NULL!	#NULL!	#NULL!	#NULL!	#NULL!	#NULL!	#NULL!	#NULL!	#NULL!	#NULL!	#NULL!	#NULL!		#NULL!		#NULL!	#NULL!			#NULL!	#NULL!	#NULL!	#NULL!	#NULL!	#NULL!	#NULL!	Female	27	1,17	0,17	1,52	0	0	0	0	0	0	0	0	0	0	0	1	0	0	0	0	0
#NULL!		#NULL!	#NULL!	#NULL!	#NULL!	#NULL!	#NULL!	#NULL!	#NULL!	#NULL!	#NULL!	#NULL!	#NULL!		#NULL!		#NULL!	#NULL!			#NULL!	#NULL!	#NULL!	#NULL!	#NULL!	#NULL!	#NULL!	Male	28	1,17	2,17	1,71	0	0	0	0	0	0	0	0	0	0	0	0	0	0	0	0	0
#NULL!		#NULL!	#NULL!	#NULL!	#NULL!	#NULL!	#NULL!	#NULL!	#NULL!	#NULL!	#NULL!	#NULL!	#NULL!		#NULL!		#NULL!	#NULL!			#NULL!	#NULL!	#NULL!	#NULL!	#NULL!	#NULL!	#NULL!	Male	28	0,00	0,00	0,93	0	0	0	0	0	0	0	0	0	0	0	0	0	0	0	0	0
#NULL!		#NULL!	#NULL!	#NULL!	#NULL!	#NULL!	#NULL!	#NULL!	#NULL!	#NULL!	#NULL!	#NULL!	#NULL!		#NULL!		#NULL!	#NULL!			#NULL!	#NULL!	#NULL!	#NULL!	#NULL!	#NULL!	#NULL!	Male	28	1,33	1,00	2,61	0	0	0	0	0	0	0	0	0	0	0	0	0	0	0	0	0
#NULL!		#NULL!	#NULL!	#NULL!	#NULL!	#NULL!	#NULL!	#NULL!	#NULL!	#NULL!	#NULL!	#NULL!	#NULL!		#NULL!		#NULL!	#NULL!			#NULL!	#NULL!	#NULL!	#NULL!	#NULL!	#NULL!	#NULL!	Female	27	0,50	0,00	1,22	0	0	0	0	0	0	0	0	0	0	0	0	0	0	0	0	0
#NULL!		#NULL!	#NULL!	#NULL!	#NULL!	#NULL!	#NULL!	#NULL!	#NULL!	#NULL!	#NULL!	#NULL!	#NULL!		#NULL!		#NULL!	#NULL!			#NULL!	#NULL!	#NULL!	#NULL!	#NULL!	#NULL!	#NULL!	Male	28	0,67	0,50	0,29	0	0	0	0	0	0	0	0	0	0	0	0	0	0	0	0	0
#NULL!		#NULL!	#NULL!	#NULL!	#NULL!	#NULL!	#NULL!	#NULL!	#NULL!	#NULL!	#NULL!	#NULL!	#NULL!		#NULL!		#NULL!	#NULL!			#NULL!	#NULL!	#NULL!	#NULL!	#NULL!	#NULL!	#NULL!	Female	28	0,50	0,33	0,71	0	0	0	0	0	0	0	0	#SKÄRNING!	0	0	0	0	0	0	0	0
#NULL!		#NULL!	#NULL!	#NULL!	#NULL!	#NULL!	#NULL!	#NULL!	#NULL!	#NULL!	#NULL!	#NULL!	#NULL!		#NULL!		#NULL!	#NULL!			#NULL!	#NULL!	#NULL!	#NULL!	#NULL!	#NULL!	#NULL!	Female	24	0,50	0,17	1,29	0	0	1	0	0	0	0	0	0	0	1	0	0	0	0	0	0
#NULL!		#NULL!	#NULL!	#NULL!	#NULL!	#NULL!	#NULL!	#NULL!	#NULL!	#NULL!	#NULL!	#NULL!	#NULL!		#NULL!		#NULL!	#NULL!			#NULL!	#NULL!	#NULL!	#NULL!	#NULL!	#NULL!	#NULL!	Male	28	0,50	0,00	0,57	0	0	0	0	0	0	0	0	0	0	0	0	0	0	0	0	0
#NULL!		#NULL!	#NULL!	#NULL!	#NULL!	#NULL!	#NULL!	#NULL!	#NULL!	#NULL!	#NULL!	#NULL!	#NULL!		#NULL!		#NULL!	#NULL!			#NULL!	#NULL!	#NULL!	#NULL!	#NULL!	#NULL!	#NULL!	Female	27	1,00	2,50	2,19	0	1	0	0	0	0	0	0	0	0	0	0	0	0	0	0	0
#NULL!		#NULL!	#NULL!	#NULL!	#NULL!	#NULL!	#NULL!	#NULL!	#NULL!	#NULL!	#NULL!	#NULL!	#NULL!		#NULL!		#NULL!	#NULL!			#NULL!	#NULL!	#NULL!	#NULL!	#NULL!	#NULL!	#NULL!	Male	26	0,17	0,00	1,88	0	0	0	1	0	0	0	0	0	0	0	0	0	0	0	0	1
#NULL!		#NULL!	#NULL!	#NULL!	#NULL!	#NULL!	#NULL!	#NULL!	#NULL!	#NULL!	#NULL!	#NULL!	#NULL!		#NULL!		#NULL!	#NULL!			#NULL!	#NULL!	#NULL!	#NULL!	#NULL!	#NULL!	#NULL!	Male	28	0,50	0,67	2,00	0	0	0	0	0	0	0	0	0	0	0	0	0	0	0	0	0
#NULL!		#NULL!	#NULL!	#NULL!	#NULL!	#NULL!	#NULL!	#NULL!	#NULL!	#NULL!	#NULL!	#NULL!	#NULL!		#NULL!		#NULL!	#NULL!			#NULL!	#NULL!	#NULL!	#NULL!	#NULL!	#NULL!	#NULL!	Male	28	0,33	0,17	0,54	0	0	0	0	0	0	0	0	0	0	0	0	0	0	0	0	0
#NULL!		#NULL!	#NULL!	#NULL!	#NULL!	#NULL!	#NULL!	#NULL!	#NULL!	#NULL!	#NULL!	#NULL!	#NULL!		#NULL!		#NULL!	#NULL!			#NULL!	#NULL!	#NULL!	#NULL!	#NULL!	#NULL!	#NULL!	Male	28	0,33	0,50	1,07	0	0	0	0	0	0	0	0	0	0	0	0	0	0	0	0	0
#NULL!		#NULL!	#NULL!	#NULL!	#NULL!	#NULL!	#NULL!	#NULL!	#NULL!	#NULL!	#NULL!	#NULL!	#NULL!		#NULL!		#NULL!	#NULL!			#NULL!	#NULL!	#NULL!	#NULL!	#NULL!	#NULL!	#NULL!	Female	27	1,50	0,17	0,85	0	0	0	0	0	0	0	0	0	0	0	0	1	0	0	0	0
#NULL!		#NULL!	#NULL!	#NULL!	#NULL!	#NULL!	#NULL!	#NULL!	#NULL!	#NULL!	#NULL!	#NULL!	#NULL!		#NULL!		#NULL!	#NULL!			#NULL!	#NULL!	#NULL!	#NULL!	#NULL!	#NULL!	#NULL!	Female	28	1,00	1,50	1,00	0	0	0	0	0	0	0	0	0	0	0	0	0	0	0	0	0
#NULL!		#NULL!	#NULL!	#NULL!	#NULL!	#NULL!	#NULL!	#NULL!	#NULL!	#NULL!	#NULL!	#NULL!	#NULL!		#NULL!		#NULL!	#NULL!			#NULL!	#NULL!	#NULL!	#NULL!	#NULL!	#NULL!	#NULL!	Female	27	1,33	2,00	2,15	0	0	0	0	0	0	0	0	0	0	0	0	0	0	0	0	0
#NULL!		#NULL!	#NULL!	#NULL!	#NULL!	#NULL!	#NULL!	#NULL!	#NULL!	#NULL!	#NULL!	#NULL!	#NULL!		#NULL!		#NULL!	#NULL!			#NULL!	#NULL!	#NULL!	#NULL!	#NULL!	#NULL!	#NULL!	Male	28	0,83	0,17	0,86	0	0	0	0	0	0	0	0	0	0	0	0	0	0	0	0	0
#NULL!		#NULL!	#NULL!	#NULL!	#NULL!	#NULL!	#NULL!	#NULL!	#NULL!	#NULL!	#NULL!	#NULL!	#NULL!		#NULL!		#NULL!	#NULL!			#NULL!	#NULL!	#NULL!	#NULL!	#NULL!	#NULL!	#NULL!	Female	25	0,50	0,50	1,84	1	0	0	0	0	0	0	0	0	0	0	0	0	0	1	0	0
#NULL!		#NULL!	#NULL!	#NULL!	#NULL!	#NULL!	#NULL!	#NULL!	#NULL!	#NULL!	#NULL!	#NULL!	#NULL!		#NULL!		#NULL!	#NULL!			#NULL!	#NULL!	#NULL!	#NULL!	#NULL!	#NULL!	#NULL!	Female	27	0,50	0,17	0,89	0	0	0	1	0	0	0	0	0	0	0	0	0	0	0	0	0
#NULL!		#NULL!	#NULL!	#NULL!	#NULL!	#NULL!	#NULL!	#NULL!	#NULL!	#NULL!	#NULL!	#NULL!	#NULL!		#NULL!		#NULL!	#NULL!			#NULL!	#NULL!	#NULL!	#NULL!	#NULL!	#NULL!	#NULL!	Female	28	0,33	0,00	0,57	0	0	0	0	0	0	0	0	0	0	0	0	0	0	0	0	0
#NULL!		#NULL!	#NULL!	#NULL!	#NULL!	#NULL!	#NULL!	#NULL!	#NULL!	#NULL!	#NULL!	#NULL!	#NULL!		#NULL!		#NULL!	#NULL!			#NULL!	#NULL!	#NULL!	#NULL!	#NULL!	#NULL!	#NULL!	Male	24	0,83	2,00	1,71	1	0	0	1	0	0	0	0	0	0	0	0	0	0	0	0	1
#NULL!		#NULL!	#NULL!	#NULL!	#NULL!	#NULL!	#NULL!	#NULL!	#NULL!	#NULL!	#NULL!	#NULL!	#NULL!		#NULL!		#NULL!	#NULL!			#NULL!	#NULL!	#NULL!	#NULL!	#NULL!	#NULL!	#NULL!	Male	27	0,67	2,17	3,00	1	0	0	0	0	0	0	0	0	0	0	0	0	0	0	0	0
#NULL!		#NULL!	#NULL!	#NULL!	#NULL!	#NULL!	#NULL!	#NULL!	#NULL!	#NULL!	#NULL!	#NULL!	#NULL!		#NULL!		#NULL!	#NULL!			#NULL!	#NULL!	#NULL!	#NULL!	#NULL!	#NULL!	#NULL!	Male	28	0,33	0,17	0,89	0	0	0	0	0	0	0	0	0	0	0	0	0	0	0	0	0
#NULL!		#NULL!	#NULL!	#NULL!	#NULL!	#NULL!	#NULL!	#NULL!	#NULL!	#NULL!	#NULL!	#NULL!	#NULL!		#NULL!		#NULL!	#NULL!			#NULL!	#NULL!	#NULL!	#NULL!	#NULL!	#NULL!	#NULL!	Male	28	0,67	0,17	1,04	0	0	0	0	0	0	0	0	0	0	0	0	0	0	0	0	0
#NULL!		#NULL!	#NULL!	#NULL!	#NULL!	#NULL!	#NULL!	#NULL!	#NULL!	#NULL!	#NULL!	#NULL!	#NULL!		#NULL!		#NULL!	#NULL!			#NULL!	#NULL!	#NULL!	#NULL!	#NULL!	#NULL!	#NULL!	Female	28	0,50	0,00	1,43	0	0	0	0	0	0	0	0	0	0	0	0	0	0	0	0	0
#NULL!		#NULL!	#NULL!	#NULL!	#NULL!	#NULL!	#NULL!	#NULL!	#NULL!	#NULL!	#NULL!	#NULL!	#NULL!		#NULL!		#NULL!	#NULL!			#NULL!	#NULL!	#NULL!	#NULL!	#NULL!	#NULL!	#NULL!	Male	28	1,00	0,00	1,86	0	0	0	0	0	0	0	0	0	0	0	0	0	0	0	0	0
#NULL!		#NULL!	#NULL!	#NULL!	#NULL!	#NULL!	#NULL!	#NULL!	#NULL!	#NULL!	#NULL!	#NULL!	#NULL!		#NULL!		#NULL!	#NULL!			#NULL!	#NULL!	#NULL!	#NULL!	#NULL!	#NULL!	#NULL!	Female	19	2,00	1,33	1,63	0	1	1	0	0	0	0	0	0	0	0	0	1	1	1	1	0
#NULL!		#NULL!	#NULL!	#NULL!	#NULL!	#NULL!	#NULL!	#NULL!	#NULL!	#NULL!	#NULL!	#NULL!	#NULL!		#NULL!		#NULL!	#NULL!			#NULL!	#NULL!	#NULL!	#NULL!	#NULL!	#NULL!	#NULL!	Male	26	1,50	2,33	2,00	0	0	0	0	0	0	0	0	0	0	0	0	0	1	0	0	0
#NULL!		#NULL!	#NULL!	#NULL!	#NULL!	#NULL!	#NULL!	#NULL!	#NULL!	#NULL!	#NULL!	#NULL!	#NULL!		#NULL!		#NULL!	#NULL!			#NULL!	#NULL!	#NULL!	#NULL!	#NULL!	#NULL!	#NULL!	Male	28	1,50	0,50	0,75	0	0	0	0	0	0	0	0	0	0	0	0	0	0	0	0	0
#NULL!		#NULL!	#NULL!	#NULL!	#NULL!	#NULL!	#NULL!	#NULL!	#NULL!	#NULL!	#NULL!	#NULL!	#NULL!		#NULL!		#NULL!	#NULL!			#NULL!	#NULL!	#NULL!	#NULL!	#NULL!	#NULL!	#NULL!	Male	28	0,17	0,17	2,00	0	0	0	0	0	0	0	0	0	0	0	0	0	0	0	0	0
#NULL!		#NULL!	#NULL!	#NULL!	#NULL!	#NULL!	#NULL!	#NULL!	#NULL!	#NULL!	#NULL!	#NULL!	#NULL!		#NULL!		#NULL!	#NULL!			#NULL!	#NULL!	#NULL!	#NULL!	#NULL!	#NULL!	#NULL!	Female	28	0,67	0,00	1,18	0	0	0	0	0	0	0	0	0	0	0	0	0	0	0	0	0
#NULL!		#NULL!	#NULL!	#NULL!	#NULL!	#NULL!	#NULL!	#NULL!	#NULL!	#NULL!	#NULL!	#NULL!	#NULL!		#NULL!		#NULL!	#NULL!			#NULL!	#NULL!	#NULL!	#NULL!	#NULL!	#NULL!	#NULL!	Female	24	1,00	1,67	1,88	0	0	1	0	0	0	0	0	0	0	1	0	0	0	0	0	1
#NULL!		#NULL!	#NULL!	#NULL!	#NULL!	#NULL!	#NULL!	#NULL!	#NULL!	#NULL!	#NULL!	#NULL!	#NULL!		#NULL!		#NULL!	#NULL!			#NULL!	#NULL!	#NULL!	#NULL!	#NULL!	#NULL!	#NULL!	Male	23	1,50	0,50	2,13	0	0	1	1	0	1	0	0	0	0	0	0	0	0	0	1	1
#NULL!		#NULL!	#NULL!	#NULL!	#NULL!	#NULL!	#NULL!	#NULL!	#NULL!	#NULL!	#NULL!	#NULL!	#NULL!		#NULL!		#NULL!	#NULL!			#NULL!	#NULL!	#NULL!	#NULL!	#NULL!	#NULL!	#NULL!	Female	28	1,00	0,00	1,18	0	0	0	0	0	0	0	0	0	0	0	0	0	0	0	0	0
#NULL!		#NULL!	#NULL!	#NULL!	#NULL!	#NULL!	#NULL!	#NULL!	#NULL!	#NULL!	#NULL!	#NULL!	#NULL!		#NULL!		#NULL!	#NULL!			#NULL!	#NULL!	#NULL!	#NULL!	#NULL!	#NULL!	#NULL!	Female	24	0,83	3,00	2,67	0	1	1	0	0	0	0	0	0	0	0	0	1	1	0	0	0
#NULL!		#NULL!	#NULL!	#NULL!	#NULL!	#NULL!	#NULL!	#NULL!	#NULL!	#NULL!	#NULL!	#NULL!	#NULL!		#NULL!		#NULL!	#NULL!			#NULL!	#NULL!	#NULL!	#NULL!	#NULL!	#NULL!	#NULL!	Female	23	0,83	0,33	1,52	1	0	1	0	0	0	0	1	0	0	0	0	0	0	0	1	0
#NULL!		#NULL!	#NULL!	#NULL!	#NULL!	#NULL!	#NULL!	#NULL!	#NULL!	#NULL!	#NULL!	#NULL!	#NULL!		#NULL!		#NULL!	#NULL!			#NULL!	#NULL!	#NULL!	#NULL!	#NULL!	#NULL!	#NULL!	Female	28	0,33	0,00	0,21	0	0	0	0	0	0	0	0	0	0	0	0	0	0	0	0	0
#NULL!		#NULL!	#NULL!	#NULL!	#NULL!	#NULL!	#NULL!	#NULL!	#NULL!	#NULL!	#NULL!	#NULL!	#NULL!		#NULL!		#NULL!	#NULL!			#NULL!	#NULL!	#NULL!	#NULL!	#NULL!	#NULL!	#NULL!	Female	27	1,00	0,17	1,74	0	0	0	0	0	0	0	0	0	0	0	0	0	0	0	0	0
#NULL!		#NULL!	#NULL!	#NULL!	#NULL!	#NULL!	#NULL!	#NULL!	#NULL!	#NULL!	#NULL!	#NULL!	#NULL!		#NULL!		#NULL!	#NULL!			#NULL!	#NULL!	#NULL!	#NULL!	#NULL!	#NULL!	#NULL!	Male	25	1,00	0,33	1,00	0	0	0	1	0	0	0	0	0	0	1	0	0	0	0	0	0
#NULL!		#NULL!	#NULL!	#NULL!	#NULL!	#NULL!	#NULL!	#NULL!	#NULL!	#NULL!	#NULL!	#NULL!	#NULL!		#NULL!		#NULL!	#NULL!			#NULL!	#NULL!	#NULL!	#NULL!	#NULL!	#NULL!	#NULL!	Male	28	0,50	0,67	1,00	0	0	0	0	0	0	0	0	0	0	0	0	0	0	0	0	0
#NULL!		#NULL!	#NULL!	#NULL!	#NULL!	#NULL!	#NULL!	#NULL!	#NULL!	#NULL!	#NULL!	#NULL!	#NULL!		#NULL!		#NULL!	#NULL!			#NULL!	#NULL!	#NULL!	#NULL!	#NULL!	#NULL!	#NULL!	Male	27	0,67	0,00	1,48	0	1	0	0	0	0	0	0	0	0	0	0	0	0	0	0	0
#NULL!		#NULL!	#NULL!	#NULL!	#NULL!	#NULL!	#NULL!	#NULL!	#NULL!	#NULL!	#NULL!	#NULL!	#NULL!		#NULL!		#NULL!	#NULL!			#NULL!	#NULL!	#NULL!	#NULL!	#NULL!	#NULL!	#NULL!	Male	27	0,50	0,17	1,30	0	0	1	0	0	0	0	0	0	0	0	0	0	0	0	0	0
#NULL!		#NULL!	#NULL!	#NULL!	#NULL!	#NULL!	#NULL!	#NULL!	#NULL!	#NULL!	#NULL!	#NULL!	#NULL!		#NULL!		#NULL!	#NULL!			#NULL!	#NULL!	#NULL!	#NULL!	#NULL!	#NULL!	#NULL!	Female	18	0,25	0,75	1,39	0	0	0	0	0	0	0	0	0	1	1	1	1	1	0	0	1
#NULL!		#NULL!	#NULL!	#NULL!	#NULL!	#NULL!	#NULL!	#NULL!	#NULL!	#NULL!	#NULL!	#NULL!	#NULL!		#NULL!		#NULL!	#NULL!			#NULL!	#NULL!	#NULL!	#NULL!	#NULL!	#NULL!	#NULL!	Male	27	0,33	0,17	0,93	0	1	0	0	0	0	0	0	0	0	0	0	0	0	0	0	0
#NULL!		#NULL!	#NULL!	#NULL!	#NULL!	#NULL!	#NULL!	#NULL!	#NULL!	#NULL!	#NULL!	#NULL!	#NULL!		#NULL!		#NULL!	#NULL!			#NULL!	#NULL!	#NULL!	#NULL!	#NULL!	#NULL!	#NULL!	Male	25	1,67	1,00	1,04	0	0	0	0	0	0	0	0	0	0	0	0	0	0	0	1	0
#NULL!		#NULL!	#NULL!	#NULL!	#NULL!	#NULL!	#NULL!	#NULL!	#NULL!	#NULL!	#NULL!	#NULL!	#NULL!		#NULL!		#NULL!	#NULL!			#NULL!	#NULL!	#NULL!	#NULL!	#NULL!	#NULL!	#NULL!	Male	28	0,83	0,83	1,96	0	0	0	0	0	0	0	0	0	0	0	0	0	0	0	0	0
#NULL!		#NULL!	#NULL!	#NULL!	#NULL!	#NULL!	#NULL!	#NULL!	#NULL!	#NULL!	#NULL!	#NULL!	#NULL!		#NULL!		#NULL!	#NULL!			#NULL!	#NULL!	#NULL!	#NULL!	#NULL!	#NULL!	#NULL!	Male	28	1,17	0,17	1,64	0	0	0	0	0	0	0	0	0	0	0	0	0	0	0	0	0
#NULL!		#NULL!	#NULL!	#NULL!	#NULL!	#NULL!	#NULL!	#NULL!	#NULL!	#NULL!	#NULL!	#NULL!	#NULL!		#NULL!		#NULL!	#NULL!			#NULL!	#NULL!	#NULL!	#NULL!	#NULL!	#NULL!	#NULL!	Male	28	0,33	0,17	0,32	0	0	0	0	0	0	0	0	0	0	0	0	0	0	0	0	0
#NULL!		#NULL!	#NULL!	#NULL!	#NULL!	#NULL!	#NULL!	#NULL!	#NULL!	#NULL!	#NULL!	#NULL!	#NULL!		#NULL!		#NULL!	#NULL!			#NULL!	#NULL!	#NULL!	#NULL!	#NULL!	#NULL!	#NULL!	Male	28	0,33	0,00	0,18	0	0	0	0	0	0	0	0	0	0	0	0	0	0	0	0	0
#NULL!		#NULL!	#NULL!	#NULL!	#NULL!	#NULL!	#NULL!	#NULL!	#NULL!	#NULL!	#NULL!	#NULL!	#NULL!		#NULL!		#NULL!	#NULL!			#NULL!	#NULL!	#NULL!	#NULL!	#NULL!	#NULL!	#NULL!	Male	27	2,50	2,33	1,67	0	0	0	0	0	0	0	0	0	0	0	1	0	0	0	0	0
#NULL!		#NULL!	#NULL!	#NULL!	#NULL!	#NULL!	#NULL!	#NULL!	#NULL!	#NULL!	#NULL!	#NULL!	#NULL!		#NULL!		#NULL!	#NULL!			#NULL!	#NULL!	#NULL!	#NULL!	#NULL!	#NULL!	#NULL!	Female	28	0,83	0,33	0,75	0	0	0	0	0	0	0	0	0	0	0	0	0	0	0	0	0
#NULL!		#NULL!	#NULL!	#NULL!	#NULL!	#NULL!	#NULL!	#NULL!	#NULL!	#NULL!	#NULL!	#NULL!	#NULL!		#NULL!		#NULL!	#NULL!			#NULL!	#NULL!	#NULL!	#NULL!	#NULL!	#NULL!	#NULL!	Female	28	0,50	0,17	1,11	0	0	0	0	0	0	0	0	0	0	0	0	0	0	0	0	0
#NULL!		#NULL!	#NULL!	#NULL!	#NULL!	#NULL!	#NULL!	#NULL!	#NULL!	#NULL!	#NULL!	#NULL!	#NULL!		#NULL!		#NULL!	#NULL!			#NULL!	#NULL!	#NULL!	#NULL!	#NULL!	#NULL!	#NULL!	Male	14	1,00	2,00	2,71	1	1	1	1	0	0	1	0	0	0	1	1	1	1	1	1	1
#NULL!		#NULL!	#NULL!	#NULL!	#NULL!	#NULL!	#NULL!	#NULL!	#NULL!	#NULL!	#NULL!	#NULL!	#NULL!		#NULL!		#NULL!	#NULL!			#NULL!	#NULL!	#NULL!	#NULL!	#NULL!	#NULL!	#NULL!	Female	26	0,33	0,33	0,81	0	0	0	0	0	0	0	0	0	0	0	0	0	0	0	1	0
#NULL!		#NULL!	#NULL!	#NULL!	#NULL!	#NULL!	#NULL!	#NULL!	#NULL!	#NULL!	#NULL!	#NULL!	#NULL!		#NULL!		#NULL!	#NULL!			#NULL!	#NULL!	#NULL!	#NULL!	#NULL!	#NULL!	#NULL!	Female	28	0,33	0,00	0,14	0	0	0	0	0	0	0	0	0	0	0	0	0	0	0	0	0
#NULL!		#NULL!	#NULL!	#NULL!	#NULL!	#NULL!	#NULL!	#NULL!	#NULL!	#NULL!	#NULL!	#NULL!	#NULL!		#NULL!		#NULL!	#NULL!			#NULL!	#NULL!	#NULL!	#NULL!	#NULL!	#NULL!	#NULL!	Male	23	1,17	0,00	1,78	1	1	0	0	0	0	0	0	0	0	0	0	0	1	0	1	1
#NULL!		#NULL!	#NULL!	#NULL!	#NULL!	#NULL!	#NULL!	#NULL!	#NULL!	#NULL!	#NULL!	#NULL!	#NULL!		#NULL!		#NULL!	#NULL!			#NULL!	#NULL!	#NULL!	#NULL!	#NULL!	#NULL!	#NULL!	Male	21	2,67	1,33	2,19	0	0	0	0	1	1	0	0	1	1	0	1	0	0	0	0	1
#NULL!		#NULL!	#NULL!	#NULL!	#NULL!	#NULL!	#NULL!	#NULL!	#NULL!	#NULL!	#NULL!	#NULL!	#NULL!		#NULL!		#NULL!	#NULL!			#NULL!	#NULL!	#NULL!	#NULL!	#NULL!	#NULL!	#NULL!	Male	28	1,67	2,83	2,46	0	0	0	0	0	0	0	0	0	0	0	0	0	0	0	0	0
#NULL!		#NULL!	#NULL!	#NULL!	#NULL!	#NULL!	#NULL!	#NULL!	#NULL!	#NULL!	#NULL!	#NULL!	#NULL!		#NULL!		#NULL!	#NULL!			#NULL!	#NULL!	#NULL!	#NULL!	#NULL!	#NULL!	#NULL!	Male	22	2,00	2,67	2,23	0	1	0	0	0	0	1	0	0	0	0	1	0	1	0	0	1
#NULL!		#NULL!	#NULL!	#NULL!	#NULL!	#NULL!	#NULL!	#NULL!	#NULL!	#NULL!	#NULL!	#NULL!	#NULL!		#NULL!		#NULL!	#NULL!			#NULL!	#NULL!	#NULL!	#NULL!	#NULL!	#NULL!	#NULL!	Male	23	2,00	3,00	2,43	0	0	0	1	0	0	1	0	0	0	0	0	0	0	0	1	0
#NULL!		#NULL!	#NULL!	#NULL!	#NULL!	#NULL!	#NULL!	#NULL!	#NULL!	#NULL!	#NULL!	#NULL!	#NULL!		#NULL!		#NULL!	#NULL!			#NULL!	#NULL!	#NULL!	#NULL!	#NULL!	#NULL!	#NULL!	Female	24	0,67	0,17	1,12	0	0	1	0	0	0	0	0	0	0	0	1	0	0	0	0	0
#NULL!		#NULL!	#NULL!	#NULL!	#NULL!	#NULL!	#NULL!	#NULL!	#NULL!	#NULL!	#NULL!	#NULL!	#NULL!		#NULL!		#NULL!	#NULL!			#NULL!	#NULL!	#NULL!	#NULL!	#NULL!	#NULL!	#NULL!	Female	28	0,50	0,50	0,64	0	0	0	0	0	0	0	0	0	0	0	0	0	0	0	0	0
#NULL!		#NULL!	#NULL!	#NULL!	#NULL!	#NULL!	#NULL!	#NULL!	#NULL!	#NULL!	#NULL!	#NULL!	#NULL!		#NULL!		#NULL!	#NULL!			#NULL!	#NULL!	#NULL!	#NULL!	#NULL!	#NULL!	#NULL!	Female	25	0,83	0,33	1,44	0	0	1	0	0	0	0	0	0	0	0	1	0	0	0	0	1
#NULL!		#NULL!	#NULL!	#NULL!	#NULL!	#NULL!	#NULL!	#NULL!	#NULL!	#NULL!	#NULL!	#NULL!	#NULL!		#NULL!		#NULL!	#NULL!			#NULL!	#NULL!	#NULL!	#NULL!	#NULL!	#NULL!	#NULL!	Male	27	1,00	0,33	1,41	0	0	0	0	0	0	0	0	0	0	0	0	0	0	0	0	0
#NULL!		#NULL!	#NULL!	#NULL!	#NULL!	#NULL!	#NULL!	#NULL!	#NULL!	#NULL!	#NULL!	#NULL!	#NULL!		#NULL!		#NULL!	#NULL!			#NULL!	#NULL!	#NULL!	#NULL!	#NULL!	#NULL!	#NULL!	Female	24	0,50	0,17	0,83	0	0	1	0	0	0	0	0	0	0	1	0	0	0	0	0	1
#NULL!		#NULL!	#NULL!	#NULL!	#NULL!	#NULL!	#NULL!	#NULL!	#NULL!	#NULL!	#NULL!	#NULL!	#NULL!		#NULL!		#NULL!	#NULL!			#NULL!	#NULL!	#NULL!	#NULL!	#NULL!	#NULL!	#NULL!	Male	28	0,00	0,00	0,54	0	0	0	0	0	0	0	0	0	0	0	0	0	0	0	0	0
#NULL!		#NULL!	#NULL!	#NULL!	#NULL!	#NULL!	#NULL!	#NULL!	#NULL!	#NULL!	#NULL!	#NULL!	#NULL!		#NULL!		#NULL!	#NULL!			#NULL!	#NULL!	#NULL!	#NULL!	#NULL!	#NULL!	#NULL!	Male	28	0,83	0,67	1,29	0	0	0	0	0	0	0	0	0	0	0	0	0	0	0	0	0
#NULL!		#NULL!	#NULL!	#NULL!	#NULL!	#NULL!	#NULL!	#NULL!	#NULL!	#NULL!	#NULL!	#NULL!	#NULL!		#NULL!		#NULL!	#NULL!			#NULL!	#NULL!	#NULL!	#NULL!	#NULL!	#NULL!	#NULL!	Male	27	1,17	0,17	0,96	0	0	0	0	0	0	0	0	0	0	0	0	0	1	0	0	0
#NULL!		#NULL!	#NULL!	#NULL!	#NULL!	#NULL!	#NULL!	#NULL!	#NULL!	#NULL!	#NULL!	#NULL!	#NULL!		#NULL!		#NULL!	#NULL!			#NULL!	#NULL!	#NULL!	#NULL!	#NULL!	#NULL!	#NULL!	Female	28	1,00	0,00	1,00	0	0	0	0	0	0	0	0	0	0	0	0	0	0	0	0	0
#NULL!		#NULL!	#NULL!	#NULL!	#NULL!	#NULL!	#NULL!	#NULL!	#NULL!	#NULL!	#NULL!	#NULL!	#NULL!		#NULL!		#NULL!	#NULL!			#NULL!	#NULL!	#NULL!	#NULL!	#NULL!	#NULL!	#NULL!	Female	28	0,50	0,17	1,18	0	0	0	0	0	0	0	0	0	0	0	0	0	0	0	0	0
#NULL!		#NULL!	#NULL!	#NULL!	#NULL!	#NULL!	#NULL!	#NULL!	#NULL!	#NULL!	#NULL!	#NULL!	#NULL!		#NULL!		#NULL!	#NULL!			#NULL!	#NULL!	#NULL!	#NULL!	#NULL!	#NULL!	#NULL!	Male	27	1,00	0,50	1,19	0	0	0	0	0	0	0	0	0	0	0	0	0	0	0	0	0
#NULL!		#NULL!	#NULL!	#NULL!	#NULL!	#NULL!	#NULL!	#NULL!	#NULL!	#NULL!	#NULL!	#NULL!	#NULL!		#NULL!		#NULL!	#NULL!			#NULL!	#NULL!	#NULL!	#NULL!	#NULL!	#NULL!	#NULL!	Female	28	0,17	0,50	1,11	0	0	0	0	0	0	0	0	0	0	0	0	0	0	0	0	0
#NULL!		#NULL!	#NULL!	#NULL!	#NULL!	#NULL!	#NULL!	#NULL!	#NULL!	#NULL!	#NULL!	#NULL!	#NULL!		#NULL!		#NULL!	#NULL!			#NULL!	#NULL!	#NULL!	#NULL!	#NULL!	#NULL!	#NULL!	Male	25	0,67	0,33	1,24	0	0	0	1	0	0	0	0	0	0	0	1	0	0	0	0	0
#NULL!		#NULL!	#NULL!	#NULL!	#NULL!	#NULL!	#NULL!	#NULL!	#NULL!	#NULL!	#NULL!	#NULL!	#NULL!		#NULL!		#NULL!	#NULL!			#NULL!	#NULL!	#NULL!	#NULL!	#NULL!	#NULL!	#NULL!	Male	27	0,17	0,00	0,41	0	0	0	0	0	0	0	0	1	0	0	0	0	0	0	0	0
#NULL!		#NULL!	#NULL!	#NULL!	#NULL!	#NULL!	#NULL!	#NULL!	#NULL!	#NULL!	#NULL!	#NULL!	#NULL!		#NULL!		#NULL!	#NULL!			#NULL!	#NULL!	#NULL!	#NULL!	#NULL!	#NULL!	#NULL!	Female	28	0,33	0,00	0,96	0	0	0	0	0	0	0	0	0	0	0	0	0	0	0	0	0
#NULL!		#NULL!	#NULL!	#NULL!	#NULL!	#NULL!	#NULL!	#NULL!	#NULL!	#NULL!	#NULL!	#NULL!	#NULL!		#NULL!		#NULL!	#NULL!			#NULL!	#NULL!	#NULL!	#NULL!	#NULL!	#NULL!	#NULL!	Female	28	0,50	0,17	0,57	0	0	0	0	0	0	0	0	0	0	0	0	0	0	0	0	0
#NULL!		#NULL!	#NULL!	#NULL!	#NULL!	#NULL!	#NULL!	#NULL!	#NULL!	#NULL!	#NULL!	#NULL!	#NULL!		#NULL!		#NULL!	#NULL!			#NULL!	#NULL!	#NULL!	#NULL!	#NULL!	#NULL!	#NULL!	Male	28	2,33	2,17	1,96	0	0	0	0	0	0	0	0	0	0	0	0	0	0	0	0	0
#NULL!		#NULL!	#NULL!	#NULL!	#NULL!	#NULL!	#NULL!	#NULL!	#NULL!	#NULL!	#NULL!	#NULL!	#NULL!		#NULL!		#NULL!	#NULL!			#NULL!	#NULL!	#NULL!	#NULL!	#NULL!	#NULL!	#NULL!	Male	28	1,00	0,00	1,11	0	0	0	0	0	0	0	0	0	0	0	0	0	0	0	0	0
#NULL!		#NULL!	#NULL!	#NULL!	#NULL!	#NULL!	#NULL!	#NULL!	#NULL!	#NULL!	#NULL!	#NULL!	#NULL!		#NULL!		#NULL!	#NULL!			#NULL!	#NULL!	#NULL!	#NULL!	#NULL!	#NULL!	#NULL!	Female	28	0,33	0,17	0,43	0	0	0	0	0	0	0	0	0	0	0	0	0	0	0	0	0
#NULL!		#NULL!	#NULL!	#NULL!	#NULL!	#NULL!	#NULL!	#NULL!	#NULL!	#NULL!	#NULL!	#NULL!	#NULL!		#NULL!		#NULL!	#NULL!			#NULL!	#NULL!	#NULL!	#NULL!	#NULL!	#NULL!	#NULL!	Male	28	1,33	1,17	1,14	0	0	0	0	0	0	0	0	0	0	0	0	0	0	0	0	0
#NULL!		#NULL!	#NULL!	#NULL!	#NULL!	#NULL!	#NULL!	#NULL!	#NULL!	#NULL!	#NULL!	#NULL!	#NULL!		#NULL!		#NULL!	#NULL!			#NULL!	#NULL!	#NULL!	#NULL!	#NULL!	#NULL!	#NULL!	Female	28	0,17	0,00	1,43	0	0	0	0	0	0	0	0	0	0	0	0	0	0	0	0	0
#NULL!		#NULL!	#NULL!	#NULL!	#NULL!	#NULL!	#NULL!	#NULL!	#NULL!	#NULL!	#NULL!	#NULL!	#NULL!		#NULL!		#NULL!	#NULL!			#NULL!	#NULL!	#NULL!	#NULL!	#NULL!	#NULL!	#NULL!	Female	28	0,50	2,00	2,07	0	0	0	0	0	0	0	0	0	0	0	0	0	0	0	0	0
#NULL!		#NULL!	#NULL!	#NULL!	#NULL!	#NULL!	#NULL!	#NULL!	#NULL!	#NULL!	#NULL!	#NULL!	#NULL!		#NULL!		#NULL!	#NULL!			#NULL!	#NULL!	#NULL!	#NULL!	#NULL!	#NULL!	#NULL!	Male	28	1,33	0,50	1,71	0	0	0	0	0	0	0	0	0	0	0	0	0	0	0	0	0
#NULL!		#NULL!	#NULL!	#NULL!	#NULL!	#NULL!	#NULL!	#NULL!	#NULL!	#NULL!	#NULL!	#NULL!	#NULL!		#NULL!		#NULL!	#NULL!			#NULL!	#NULL!	#NULL!	#NULL!	#NULL!	#NULL!	#NULL!	Male	27	1,33	0,00	2,00	0	0	0	0	0	0	0	0	1	0	0	0	0	0	0	0	0
#NULL!		#NULL!	#NULL!	#NULL!	#NULL!	#NULL!	#NULL!	#NULL!	#NULL!	#NULL!	#NULL!	#NULL!	#NULL!		#NULL!		#NULL!	#NULL!			#NULL!	#NULL!	#NULL!	#NULL!	#NULL!	#NULL!	#NULL!	Male	27	1,00	0,33	2,63	0	0	1	0	0	0	0	0	0	0	0	0	0	0	0	0	0
#NULL!		#NULL!	#NULL!	#NULL!	#NULL!	#NULL!	#NULL!	#NULL!	#NULL!	#NULL!	#NULL!	#NULL!	#NULL!		#NULL!		#NULL!	#NULL!			#NULL!	#NULL!	#NULL!	#NULL!	#NULL!	#NULL!	#NULL!	Female	27	0,83	0,17	1,48	0	0	0	0	0	0	0	0	0	0	0	0	0	0	0	0	0
#NULL!		#NULL!	#NULL!	#NULL!	#NULL!	#NULL!	#NULL!	#NULL!	#NULL!	#NULL!	#NULL!	#NULL!	#NULL!		#NULL!		#NULL!	#NULL!			#NULL!	#NULL!	#NULL!	#NULL!	#NULL!	#NULL!	#NULL!	Female	28	0,67	0,00	0,46	0	0	0	0	0	0	0	0	0	0	0	0	0	0	0	0	0
#NULL!		#NULL!	#NULL!	#NULL!	#NULL!	#NULL!	#NULL!	#NULL!	#NULL!	#NULL!	#NULL!	#NULL!	#NULL!		#NULL!		#NULL!	#NULL!			#NULL!	#NULL!	#NULL!	#NULL!	#NULL!	#NULL!	#NULL!	Female	28	0,67	0,67	2,25	0	0	0	0	0	0	0	0	0	0	0	0	0	0	0	0	0
#NULL!		#NULL!	#NULL!	#NULL!	#NULL!	#NULL!	#NULL!	#NULL!	#NULL!	#NULL!	#NULL!	#NULL!	#NULL!		#NULL!		#NULL!	#NULL!			#NULL!	#NULL!	#NULL!	#NULL!	#NULL!	#NULL!	#NULL!	Female	25	0,00	0,33	1,08	0	0	0	0	0	0	1	1	0	0	0	0	0	0	0	0	0
#NULL!		#NULL!	#NULL!	#NULL!	#NULL!	#NULL!	#NULL!	#NULL!	#NULL!	#NULL!	#NULL!	#NULL!	#NULL!		#NULL!		#NULL!	#NULL!			#NULL!	#NULL!	#NULL!	#NULL!	#NULL!	#NULL!	#NULL!	Male	26	0,50	0,50	1,73	0	0	0	0	0	0	0	0	0	1	0	0	0	0	0	0	0
#NULL!		#NULL!	#NULL!	#NULL!	#NULL!	#NULL!	#NULL!	#NULL!	#NULL!	#NULL!	#NULL!	#NULL!	#NULL!		#NULL!		#NULL!	#NULL!			#NULL!	#NULL!	#NULL!	#NULL!	#NULL!	#NULL!	#NULL!	Male	23	1,17	0,83	2,09	0	0	0	0	0	0	0	1	0	1	0	0	0	1	1	0	0
#NULL!		#NULL!	#NULL!	#NULL!	#NULL!	#NULL!	#NULL!	#NULL!	#NULL!	#NULL!	#NULL!	#NULL!	#NULL!		#NULL!		#NULL!	#NULL!			#NULL!	#NULL!	#NULL!	#NULL!	#NULL!	#NULL!	#NULL!	Male	28	1,00	0,50	0,93	0	0	0	0	0	0	0	0	0	0	0	0	0	0	0	0	0
#NULL!		#NULL!	#NULL!	#NULL!	#NULL!	#NULL!	#NULL!	#NULL!	#NULL!	#NULL!	#NULL!	#NULL!	#NULL!		#NULL!		#NULL!	#NULL!			#NULL!	#NULL!	#NULL!	#NULL!	#NULL!	#NULL!	#NULL!	Male	28	0,00	0,00	1,32	0	0	0	0	0	0	0	0	0	0	0	0	0	0	0	0	0
#NULL!		#NULL!	#NULL!	#NULL!	#NULL!	#NULL!	#NULL!	#NULL!	#NULL!	#NULL!	#NULL!	#NULL!	#NULL!		#NULL!		#NULL!	#NULL!			#NULL!	#NULL!	#NULL!	#NULL!	#NULL!	#NULL!	#NULL!	Female	26	2,50	3,00	2,19	0	0	0	0	0	0	0	0	0	0	0	0	0	1	0	0	0
#NULL!		#NULL!	#NULL!	#NULL!	#NULL!	#NULL!	#NULL!	#NULL!	#NULL!	#NULL!	#NULL!	#NULL!	#NULL!		#NULL!		#NULL!	#NULL!			#NULL!	#NULL!	#NULL!	#NULL!	#NULL!	#NULL!	#NULL!	Male	25	1,00	0,17	2,08	0	1	0	0	0	0	0	0	0	0	0	0	0	0	0	1	0
#NULL!		#NULL!	#NULL!	#NULL!	#NULL!	#NULL!	#NULL!	#NULL!	#NULL!	#NULL!	#NULL!	#NULL!	#NULL!		#NULL!		#NULL!	#NULL!			#NULL!	#NULL!	#NULL!	#NULL!	#NULL!	#NULL!	#NULL!	Male	28	0,50	0,83	0,82	0	0	0	0	0	0	0	0	0	0	0	0	0	0	0	0	0
#NULL!		#NULL!	#NULL!	#NULL!	#NULL!	#NULL!	#NULL!	#NULL!	#NULL!	#NULL!	#NULL!	#NULL!	#NULL!		#NULL!		#NULL!	#NULL!			#NULL!	#NULL!	#NULL!	#NULL!	#NULL!	#NULL!	#NULL!	Male	28	0,67	0,00	1,39	0	0	0	0	0	0	0	0	0	0	0	0	0	0	0	0	0
#NULL!		#NULL!	#NULL!	#NULL!	#NULL!	#NULL!	#NULL!	#NULL!	#NULL!	#NULL!	#NULL!	#NULL!	#NULL!		#NULL!		#NULL!	#NULL!			#NULL!	#NULL!	#NULL!	#NULL!	#NULL!	#NULL!	#NULL!	Male	25	0,67	0,50	1,00	0	0	1	0	0	0	0	0	0	0	0	0	0	0	0	0	1
#NULL!		#NULL!	#NULL!	#NULL!	#NULL!	#NULL!	#NULL!	#NULL!	#NULL!	#NULL!	#NULL!	#NULL!	#NULL!		#NULL!		#NULL!	#NULL!			#NULL!	#NULL!	#NULL!	#NULL!	#NULL!	#NULL!	#NULL!	Male	25	1,00	0,17	2,00	1	0	0	0	0	0	0	0	0	0	0	0	0	1	0	1	0
#NULL!		#NULL!	#NULL!	#NULL!	#NULL!	#NULL!	#NULL!	#NULL!	#NULL!	#NULL!	#NULL!	#NULL!	#NULL!		#NULL!		#NULL!	#NULL!			#NULL!	#NULL!	#NULL!	#NULL!	#NULL!	#NULL!	#NULL!	Female	28	0,67	0,50	0,86	0	0	0	0	0	0	0	0	0	0	0	0	0	0	0	0	0
#NULL!		#NULL!	#NULL!	#NULL!	#NULL!	#NULL!	#NULL!	#NULL!	#NULL!	#NULL!	#NULL!	#NULL!	#NULL!		#NULL!		#NULL!	#NULL!			#NULL!	#NULL!	#NULL!	#NULL!	#NULL!	#NULL!	#NULL!	Male	28	1,00	0,50	1,14	0	0	0	0	0	0	0	0	0	0	0	0	0	0	0	0	0
#NULL!		#NULL!	#NULL!	#NULL!	#NULL!	#NULL!	#NULL!	#NULL!	#NULL!	#NULL!	#NULL!	#NULL!	#NULL!		#NULL!		#NULL!	#NULL!			#NULL!	#NULL!	#NULL!	#NULL!	#NULL!	#NULL!	#NULL!	Male	23	0,83	0,00	1,87	0	0	1	0	0	0	0	0	0	0	0	1	0	0	0	1	0
#NULL!		#NULL!	#NULL!	#NULL!	#NULL!	#NULL!	#NULL!	#NULL!	#NULL!	#NULL!	#NULL!	#NULL!	#NULL!		#NULL!		#NULL!	#NULL!			#NULL!	#NULL!	#NULL!	#NULL!	#NULL!	#NULL!	#NULL!	Male	28	0,33	0,17	1,61	0	0	0	0	0	0	0	0	0	0	0	0	0	0	0	0	0
#NULL!		#NULL!	#NULL!	#NULL!	#NULL!	#NULL!	#NULL!	#NULL!	#NULL!	#NULL!	#NULL!	#NULL!	#NULL!		#NULL!		#NULL!	#NULL!			#NULL!	#NULL!	#NULL!	#NULL!	#NULL!	#NULL!	#NULL!	Female	27	1,00	0,17	1,63	0	0	0	0	0	0	0	0	0	0	0	0	0	0	0	0	0
#NULL!		#NULL!	#NULL!	#NULL!	#NULL!	#NULL!	#NULL!	#NULL!	#NULL!	#NULL!	#NULL!	#NULL!	#NULL!		#NULL!		#NULL!	#NULL!			#NULL!	#NULL!	#NULL!	#NULL!	#NULL!	#NULL!	#NULL!	Male	28	2,50	3,00	2,25	0	0	0	0	0	0	0	0	0	0	0	0	0	0	0	0	0
#NULL!		#NULL!	#NULL!	#NULL!	#NULL!	#NULL!	#NULL!	#NULL!	#NULL!	#NULL!	#NULL!	#NULL!	#NULL!		#NULL!		#NULL!	#NULL!			#NULL!	#NULL!	#NULL!	#NULL!	#NULL!	#NULL!	#NULL!	Female	25	0,67	0,00	1,12	0	0	1	0	0	0	0	0	0	0	0	1	0	0	0	0	0
#NULL!		#NULL!	#NULL!	#NULL!	#NULL!	#NULL!	#NULL!	#NULL!	#NULL!	#NULL!	#NULL!	#NULL!	#NULL!		#NULL!		#NULL!	#NULL!			#NULL!	#NULL!	#NULL!	#NULL!	#NULL!	#NULL!	#NULL!	Male	20	0,83	0,00	0,95	0	0	1	1	0	0	1	1	1	0	1	0	1	0	0	1	0
#NULL!		#NULL!	#NULL!	#NULL!	#NULL!	#NULL!	#NULL!	#NULL!	#NULL!	#NULL!	#NULL!	#NULL!	#NULL!		#NULL!		#NULL!	#NULL!			#NULL!	#NULL!	#NULL!	#NULL!	#NULL!	#NULL!	#NULL!	Female	27	0,50	0,00	1,44	0	0	0	0	0	0	0	0	0	0	0	0	0	0	0	0	0
#NULL!		#NULL!	#NULL!	#NULL!	#NULL!	#NULL!	#NULL!	#NULL!	#NULL!	#NULL!	#NULL!	#NULL!	#NULL!		#NULL!		#NULL!	#NULL!			#NULL!	#NULL!	#NULL!	#NULL!	#NULL!	#NULL!	#NULL!	Female	28	0,50	0,00	0,93	0	0	0	0	0	0	0	0	0	0	0	0	0	0	0	0	0
#NULL!		#NULL!	#NULL!	#NULL!	#NULL!	#NULL!	#NULL!	#NULL!	#NULL!	#NULL!	#NULL!	#NULL!	#NULL!		#NULL!		#NULL!	#NULL!			#NULL!	#NULL!	#NULL!	#NULL!	#NULL!	#NULL!	#NULL!	Male	24	1,83	1,50	2,00	0	0	0	0	0	0	0	0	0	0	0	0	1	0	1	0	1
#NULL!		#NULL!	#NULL!	#NULL!	#NULL!	#NULL!	#NULL!	#NULL!	#NULL!	#NULL!	#NULL!	#NULL!	#NULL!		#NULL!		#NULL!	#NULL!			#NULL!	#NULL!	#NULL!	#NULL!	#NULL!	#NULL!	#NULL!	Female	22	2,50	2,83	2,77	0	1	0	0	0	0	0	0	0	0	1	0	0	0	1	1	0
#NULL!		#NULL!	#NULL!	#NULL!	#NULL!	#NULL!	#NULL!	#NULL!	#NULL!	#NULL!	#NULL!	#NULL!	#NULL!		#NULL!		#NULL!	#NULL!			#NULL!	#NULL!	#NULL!	#NULL!	#NULL!	#NULL!	#NULL!	Female	28	0,67	0,00	1,21	0	0	0	0	0	0	0	0	0	0	0	0	0	0	0	0	0
#NULL!		#NULL!	#NULL!	#NULL!	#NULL!	#NULL!	#NULL!	#NULL!	#NULL!	#NULL!	#NULL!	#NULL!	#NULL!		#NULL!		#NULL!	#NULL!			#NULL!	#NULL!	#NULL!	#NULL!	#NULL!	#NULL!	#NULL!	Male	24	1,83	0,33	1,79	1	0	0	0	0	0	0	0	0	0	0	0	0	0	1	1	0
#NULL!		#NULL!	#NULL!	#NULL!	#NULL!	#NULL!	#NULL!	#NULL!	#NULL!	#NULL!	#NULL!	#NULL!	#NULL!		#NULL!		#NULL!	#NULL!			#NULL!	#NULL!	#NULL!	#NULL!	#NULL!	#NULL!	#NULL!	Male	21	0,83	0,50	2,00	0	1	1	0	0	0	0	1	0	0	1	0	0	0	1	1	0
#NULL!		#NULL!	#NULL!	#NULL!	#NULL!	#NULL!	#NULL!	#NULL!	#NULL!	#NULL!	#NULL!	#NULL!	#NULL!		#NULL!		#NULL!	#NULL!			#NULL!	#NULL!	#NULL!	#NULL!	#NULL!	#NULL!	#NULL!	Male	28	0,00	0,00	1,04	0	0	0	0	0	0	0	0	0	0	0	0	0	0	0	0	0
#NULL!		#NULL!	#NULL!	#NULL!	#NULL!	#NULL!	#NULL!	#NULL!	#NULL!	#NULL!	#NULL!	#NULL!	#NULL!		#NULL!		#NULL!	#NULL!			#NULL!	#NULL!	#NULL!	#NULL!	#NULL!	#NULL!	#NULL!	Female	28	1,50	0,33	1,36	0	0	0	0	0	0	0	0	0	0	0	0	0	0	0	0	0
#NULL!		#NULL!	#NULL!	#NULL!	#NULL!	#NULL!	#NULL!	#NULL!	#NULL!	#NULL!	#NULL!	#NULL!	#NULL!		#NULL!		#NULL!	#NULL!			#NULL!	#NULL!	#NULL!	#NULL!	#NULL!	#NULL!	#NULL!	Female	18	1,00	0,00	1,94	1	1	0	1	0	0	0	0	0	0	1	0	1	1	1	1	0
#NULL!		#NULL!	#NULL!	#NULL!	#NULL!	#NULL!	#NULL!	#NULL!	#NULL!	#NULL!	#NULL!	#NULL!	#NULL!		#NULL!		#NULL!	#NULL!			#NULL!	#NULL!	#NULL!	#NULL!	#NULL!	#NULL!	#NULL!	Male	27	1,17	2,00	1,93	0	0	0	0	0	0	0	0	0	0	0	0	0	0	0	0	0
#NULL!		#NULL!	#NULL!	#NULL!	#NULL!	#NULL!	#NULL!	#NULL!	#NULL!	#NULL!	#NULL!	#NULL!	#NULL!		#NULL!		#NULL!	#NULL!			#NULL!	#NULL!	#NULL!	#NULL!	#NULL!	#NULL!	#NULL!	Male	28	0,50	0,17	0,46	0	0	0	0	0	0	0	0	0	0	0	0	0	0	0	0	0
#NULL!		#NULL!	#NULL!	#NULL!	#NULL!	#NULL!	#NULL!	#NULL!	#NULL!	#NULL!	#NULL!	#NULL!	#NULL!		#NULL!		#NULL!	#NULL!			#NULL!	#NULL!	#NULL!	#NULL!	#NULL!	#NULL!	#NULL!	Male	28	0,50	0,50	1,25	0	0	0	0	0	0	0	0	0	0	0	0	0	0	0	0	0
#NULL!		#NULL!	#NULL!	#NULL!	#NULL!	#NULL!	#NULL!	#NULL!	#NULL!	#NULL!	#NULL!	#NULL!	#NULL!		#NULL!		#NULL!	#NULL!			#NULL!	#NULL!	#NULL!	#NULL!	#NULL!	#NULL!	#NULL!	Female	28	0,00	0,00	0,11	0	0	0	0	0	0	0	0	0	0	0	0	0	0	0	0	0
#NULL!		#NULL!	#NULL!	#NULL!	#NULL!	#NULL!	#NULL!	#NULL!	#NULL!	#NULL!	#NULL!	#NULL!	#NULL!		#NULL!		#NULL!	#NULL!			#NULL!	#NULL!	#NULL!	#NULL!	#NULL!	#NULL!	#NULL!	Female	28	0,67	1,17	2,36	0	0	0	0	0	0	0	0	0	0	0	0	0	0	0	0	0
#NULL!		#NULL!	#NULL!	#NULL!	#NULL!	#NULL!	#NULL!	#NULL!	#NULL!	#NULL!	#NULL!	#NULL!	#NULL!		#NULL!		#NULL!	#NULL!			#NULL!	#NULL!	#NULL!	#NULL!	#NULL!	#NULL!	#NULL!	Female	28	0,67	0,00	0,86	0	0	0	0	0	0	0	0	0	0	0	0	0	0	0	0	0
#NULL!		#NULL!	#NULL!	#NULL!	#NULL!	#NULL!	#NULL!	#NULL!	#NULL!	#NULL!	#NULL!	#NULL!	#NULL!		#NULL!		#NULL!	#NULL!			#NULL!	#NULL!	#NULL!	#NULL!	#NULL!	#NULL!	#NULL!	Male	13	#SKÄRNING!	#SKÄRNING!	2,00	1	1	0	0	0	1	0	0	1	0	0	1	0	1	1	1	1
#NULL!		#NULL!	#NULL!	#NULL!	#NULL!	#NULL!	#NULL!	#NULL!	#NULL!	#NULL!	#NULL!	#NULL!	#NULL!		#NULL!		#NULL!	#NULL!			#NULL!	#NULL!	#NULL!	#NULL!	#NULL!	#NULL!	#NULL!	Male	27	0,83	0,33	1,52	0	0	0	0	0	0	0	0	0	0	0	0	0	0	0	1	0
#NULL!		#NULL!	#NULL!	#NULL!	#NULL!	#NULL!	#NULL!	#NULL!	#NULL!	#NULL!	#NULL!	#NULL!	#NULL!		#NULL!		#NULL!	#NULL!			#NULL!	#NULL!	#NULL!	#NULL!	#NULL!	#NULL!	#NULL!	Male	27	0,83	2,00	1,78	0	0	0	0	0	0	0	0	0	0	0	1	0	0	0	0	0
#NULL!		#NULL!	#NULL!	#NULL!	#NULL!	#NULL!	#NULL!	#NULL!	#NULL!	#NULL!	#NULL!	#NULL!	#NULL!		#NULL!		#NULL!	#NULL!			#NULL!	#NULL!	#NULL!	#NULL!	#NULL!	#NULL!	#NULL!	Female	28	0,33	0,33	0,64	0	0	0	0	0	0	0	0	0	0	0	0	0	0	0	0	0
#NULL!		#NULL!	#NULL!	#NULL!	#NULL!	#NULL!	#NULL!	#NULL!	#NULL!	#NULL!	#NULL!	#NULL!	#NULL!		#NULL!		#NULL!	#NULL!			#NULL!	#NULL!	#NULL!	#NULL!	#NULL!	#NULL!	#NULL!	Male	12	3,00	3,00	1,50	1	1	1	1	1	1	1	1	1	1	1	1	1	1	0	1	1
#NULL!		#NULL!	#NULL!	#NULL!	#NULL!	#NULL!	#NULL!	#NULL!	#NULL!	#NULL!	#NULL!	#NULL!	#NULL!		#NULL!		#NULL!	#NULL!			#NULL!	#NULL!	#NULL!	#NULL!	#NULL!	#NULL!	#NULL!	Male	28	1,17	0,83	1,64	0	0	0	0	0	0	0	0	0	0	0	0	0	0	0	0	0
#NULL!		#NULL!	#NULL!	#NULL!	#NULL!	#NULL!	#NULL!	#NULL!	#NULL!	#NULL!	#NULL!	#NULL!	#NULL!		#NULL!		#NULL!	#NULL!			#NULL!	#NULL!	#NULL!	#NULL!	#NULL!	#NULL!	#NULL!	Female	25	1,00	0,50	1,44	1	0	0	0	0	0	0	0	0	0	0	0	0	1	0	0	0
#NULL!		#NULL!	#NULL!	#NULL!	#NULL!	#NULL!	#NULL!	#NULL!	#NULL!	#NULL!	#NULL!	#NULL!	#NULL!		#NULL!		#NULL!	#NULL!			#NULL!	#NULL!	#NULL!	#NULL!	#NULL!	#NULL!	#NULL!	Female	27	0,33	0,00	1,07	1	0	0	0	0	0	0	0	0	0	0	0	0	0	0	0	0
#NULL!		#NULL!	#NULL!	#NULL!	#NULL!	#NULL!	#NULL!	#NULL!	#NULL!	#NULL!	#NULL!	#NULL!	#NULL!		#NULL!		#NULL!	#NULL!			#NULL!	#NULL!	#NULL!	#NULL!	#NULL!	#NULL!	#NULL!	Male	26	0,83	1,17	1,81	1	0	0	0	0	0	0	0	0	0	0	0	0	0	0	1	0
#NULL!		#NULL!	#NULL!	#NULL!	#NULL!	#NULL!	#NULL!	#NULL!	#NULL!	#NULL!	#NULL!	#NULL!	#NULL!		#NULL!		#NULL!	#NULL!			#NULL!	#NULL!	#NULL!	#NULL!	#NULL!	#NULL!	#NULL!	Male	22	1,00	0,17	1,32	1	0	1	0	0	0	0	0	1	0	0	0	0	0	0	1	1
#NULL!		#NULL!	#NULL!	#NULL!	#NULL!	#NULL!	#NULL!	#NULL!	#NULL!	#NULL!	#NULL!	#NULL!	#NULL!		#NULL!		#NULL!	#NULL!			#NULL!	#NULL!	#NULL!	#NULL!	#NULL!	#NULL!	#NULL!	Male	28	0,50	0,00	1,11	0	0	0	0	0	0	0	0	0	0	0	0	0	0	0	0	0
#NULL!		#NULL!	#NULL!	#NULL!	#NULL!	#NULL!	#NULL!	#NULL!	#NULL!	#NULL!	#NULL!	#NULL!	#NULL!		#NULL!		#NULL!	#NULL!			#NULL!	#NULL!	#NULL!	#NULL!	#NULL!	#NULL!	#NULL!	Male	28	0,00	0,33	0,86	0	0	0	0	0	0	0	0	0	0	0	0	0	0	0	0	0
#NULL!		#NULL!	#NULL!	#NULL!	#NULL!	#NULL!	#NULL!	#NULL!	#NULL!	#NULL!	#NULL!	#NULL!	#NULL!		#NULL!		#NULL!	#NULL!			#NULL!	#NULL!	#NULL!	#NULL!	#NULL!	#NULL!	#NULL!	Female	24	0,83	0,00	1,33	1	0	0	0	0	0	0	0	0	0	0	0	0	1	1	0	0
#NULL!		#NULL!	#NULL!	#NULL!	#NULL!	#NULL!	#NULL!	#NULL!	#NULL!	#NULL!	#NULL!	#NULL!	#NULL!		#NULL!		#NULL!	#NULL!			#NULL!	#NULL!	#NULL!	#NULL!	#NULL!	#NULL!	#NULL!	Female	27	0,17	0,00	0,74	0	0	0	0	1	0	0	0	0	0	0	0	0	0	0	0	0
#NULL!		#NULL!	#NULL!	#NULL!	#NULL!	#NULL!	#NULL!	#NULL!	#NULL!	#NULL!	#NULL!	#NULL!	#NULL!		#NULL!		#NULL!	#NULL!			#NULL!	#NULL!	#NULL!	#NULL!	#NULL!	#NULL!	#NULL!	Female	26	0,00	0,00	1,00	0	0	0	0	0	0	0	0	0	0	0	0	0	0	0	0	0
#NULL!		#NULL!	#NULL!	#NULL!	#NULL!	#NULL!	#NULL!	#NULL!	#NULL!	#NULL!	#NULL!	#NULL!	#NULL!		#NULL!		#NULL!	#NULL!			#NULL!	#NULL!	#NULL!	#NULL!	#NULL!	#NULL!	#NULL!	Male	28	0,33	0,50	0,71	0	0	0	0	0	0	0	0	0	0	0	0	0	0	0	0	0
#NULL!		#NULL!	#NULL!	#NULL!	#NULL!	#NULL!	#NULL!	#NULL!	#NULL!	#NULL!	#NULL!	#NULL!	#NULL!		#NULL!		#NULL!	#NULL!			#NULL!	#NULL!	#NULL!	#NULL!	#NULL!	#NULL!	#NULL!	Female	27	0,33	0,00	0,74	0	0	1	0	0	0	0	0	0	0	0	0	0	0	0	0	0
#NULL!		#NULL!	#NULL!	#NULL!	#NULL!	#NULL!	#NULL!	#NULL!	#NULL!	#NULL!	#NULL!	#NULL!	#NULL!		#NULL!		#NULL!	#NULL!			#NULL!	#NULL!	#NULL!	#NULL!	#NULL!	#NULL!	#NULL!	Female	26	0,83	0,67	1,54	0	0	0	0	0	0	0	0	0	0	0	0	0	0	0	1	0
#NULL!		#NULL!	#NULL!	#NULL!	#NULL!	#NULL!	#NULL!	#NULL!	#NULL!	#NULL!	#NULL!	#NULL!	#NULL!		#NULL!		#NULL!	#NULL!			#NULL!	#NULL!	#NULL!	#NULL!	#NULL!	#NULL!	#NULL!	Male	28	0,50	0,17	0,64	0	0	0	0	0	0	0	0	0	0	0	0	0	0	0	0	0
#NULL!		#NULL!	#NULL!	#NULL!	#NULL!	#NULL!	#NULL!	#NULL!	#NULL!	#NULL!	#NULL!	#NULL!	#NULL!		#NULL!		#NULL!	#NULL!			#NULL!	#NULL!	#NULL!	#NULL!	#NULL!	#NULL!	#NULL!	Male	28	1,00	0,17	1,11	0	0	0	0	0	0	0	0	0	0	0	0	0	0	0	0	0
#NULL!		#NULL!	#NULL!	#NULL!	#NULL!	#NULL!	#NULL!	#NULL!	#NULL!	#NULL!	#NULL!	#NULL!	#NULL!		#NULL!		#NULL!	#NULL!			#NULL!	#NULL!	#NULL!	#NULL!	#NULL!	#NULL!	#NULL!	Male	26	0,67	0,67	0,50	0	0	1	0	0	0	0	0	0	0	0	0	1	0	0	0	0
#NULL!		#NULL!	#NULL!	#NULL!	#NULL!	#NULL!	#NULL!	#NULL!	#NULL!	#NULL!	#NULL!	#NULL!	#NULL!		#NULL!		#NULL!	#NULL!			#NULL!	#NULL!	#NULL!	#NULL!	#NULL!	#NULL!	#NULL!	Male	26	1,00	1,00	1,96	0	1	0	0	0	0	0	0	0	0	0	0	1	0	0	0	0
#NULL!		#NULL!	#NULL!	#NULL!	#NULL!	#NULL!	#NULL!	#NULL!	#NULL!	#NULL!	#NULL!	#NULL!	#NULL!		#NULL!		#NULL!	#NULL!			#NULL!	#NULL!	#NULL!	#NULL!	#NULL!	#NULL!	#NULL!	Male	28	1,17	0,33	1,71	0	0	0	0	0	0	0	0	0	0	0	0	0	0	0	0	0
#NULL!		#NULL!	#NULL!	#NULL!	#NULL!	#NULL!	#NULL!	#NULL!	#NULL!	#NULL!	#NULL!	#NULL!	#NULL!		#NULL!		#NULL!	#NULL!			#NULL!	#NULL!	#NULL!	#NULL!	#NULL!	#NULL!	#NULL!	Male	28	1,00	0,33	1,75	0	0	0	0	0	0	0	0	0	0	0	0	0	0	0	0	0
#NULL!		#NULL!	#NULL!	#NULL!	#NULL!	#NULL!	#NULL!	#NULL!	#NULL!	#NULL!	#NULL!	#NULL!	#NULL!		#NULL!		#NULL!	#NULL!			#NULL!	#NULL!	#NULL!	#NULL!	#NULL!	#NULL!	#NULL!	Female	28	0,50	0,00	0,93	0	0	0	0	0	0	0	0	0	0	0	0	0	0	0	0	0
#NULL!		#NULL!	#NULL!	#NULL!	#NULL!	#NULL!	#NULL!	#NULL!	#NULL!	#NULL!	#NULL!	#NULL!	#NULL!		#NULL!		#NULL!	#NULL!			#NULL!	#NULL!	#NULL!	#NULL!	#NULL!	#NULL!	#NULL!	Female	28	0,33	0,17	1,00	0	0	0	0	0	0	0	0	0	0	0	0	0	0	0	0	0
#NULL!		#NULL!	#NULL!	#NULL!	#NULL!	#NULL!	#NULL!	#NULL!	#NULL!	#NULL!	#NULL!	#NULL!	#NULL!		#NULL!		#NULL!	#NULL!			#NULL!	#NULL!	#NULL!	#NULL!	#NULL!	#NULL!	#NULL!	Female	28	0,00	0,00	0,89	0	0	0	0	0	0	0	0	0	0	0	0	0	0	0	0	0
#NULL!		#NULL!	#NULL!	#NULL!	#NULL!	#NULL!	#NULL!	#NULL!	#NULL!	#NULL!	#NULL!	#NULL!	#NULL!		#NULL!		#NULL!	#NULL!			#NULL!	#NULL!	#NULL!	#NULL!	#NULL!	#NULL!	#NULL!	Female	26	0,67	0,67	0,65	0	0	1	0	0	0	0	0	0	0	0	1	0	0	0	0	0
#NULL!		#NULL!	#NULL!	#NULL!	#NULL!	#NULL!	#NULL!	#NULL!	#NULL!	#NULL!	#NULL!	#NULL!	#NULL!		#NULL!		#NULL!	#NULL!			#NULL!	#NULL!	#NULL!	#NULL!	#NULL!	#NULL!	#NULL!	Female	25	1,67	1,83	1,72	0	1	0	0	0	0	0	0	0	0	0	0	0	0	1	0	0
#NULL!		#NULL!	#NULL!	#NULL!	#NULL!	#NULL!	#NULL!	#NULL!	#NULL!	#NULL!	#NULL!	#NULL!	#NULL!		#NULL!		#NULL!	#NULL!			#NULL!	#NULL!	#NULL!	#NULL!	#NULL!	#NULL!	#NULL!	Female	28	1,00	0,17	1,11	0	0	0	0	0	0	0	0	0	0	0	0	0	0	0	0	0
#NULL!		#NULL!	#NULL!	#NULL!	#NULL!	#NULL!	#NULL!	#NULL!	#NULL!	#NULL!	#NULL!	#NULL!	#NULL!		#NULL!		#NULL!	#NULL!			#NULL!	#NULL!	#NULL!	#NULL!	#NULL!	#NULL!	#NULL!	Female	27	0,50	0,17	0,81	0	0	0	0	0	0	0	0	1	0	0	0	0	0	0	0	0
#NULL!		#NULL!	#NULL!	#NULL!	#NULL!	#NULL!	#NULL!	#NULL!	#NULL!	#NULL!	#NULL!	#NULL!	#NULL!		#NULL!		#NULL!	#NULL!			#NULL!	#NULL!	#NULL!	#NULL!	#NULL!	#NULL!	#NULL!	Male	26	0,50	0,00	1,54	0	0	0	0	0	0	0	0	0	0	0	0	0	0	0	0	1
#NULL!		#NULL!	#NULL!	#NULL!	#NULL!	#NULL!	#NULL!	#NULL!	#NULL!	#NULL!	#NULL!	#NULL!	#NULL!		#NULL!		#NULL!	#NULL!			#NULL!	#NULL!	#NULL!	#NULL!	#NULL!	#NULL!	#NULL!	Female	26	0,33	0,83	1,12	0	0	1	0	0	0	0	0	0	0	0	1	0	0	0	0	0
#NULL!		#NULL!	#NULL!	#NULL!	#NULL!	#NULL!	#NULL!	#NULL!	#NULL!	#NULL!	#NULL!	#NULL!	#NULL!		#NULL!		#NULL!	#NULL!			#NULL!	#NULL!	#NULL!	#NULL!	#NULL!	#NULL!	#NULL!	Male	27	1,33	0,50	1,26	0	0	0	0	1	0	0	0	0	0	0	0	0	0	0	0	0
#NULL!		#NULL!	#NULL!	#NULL!	#NULL!	#NULL!	#NULL!	#NULL!	#NULL!	#NULL!	#NULL!	#NULL!	#NULL!		#NULL!		#NULL!	#NULL!			#NULL!	#NULL!	#NULL!	#NULL!	#NULL!	#NULL!	#NULL!	Male	8	1,50	3,00	2,00	1	1	1	1	1	1	1	1	1	1	1	1	1	1	1	1	1
#NULL!		#NULL!	#NULL!	#NULL!	#NULL!	#NULL!	#NULL!	#NULL!	#NULL!	#NULL!	#NULL!	#NULL!	#NULL!		#NULL!		#NULL!	#NULL!			#NULL!	#NULL!	#NULL!	#NULL!	#NULL!	#NULL!	#NULL!	Male	23	2,67	2,33	2,17	0	1	1	0	0	0	0	0	0	0	0	1	0	0	0	0	1
#NULL!		#NULL!	#NULL!	#NULL!	#NULL!	#NULL!	#NULL!	#NULL!	#NULL!	#NULL!	#NULL!	#NULL!	#NULL!		#NULL!		#NULL!	#NULL!			#NULL!	#NULL!	#NULL!	#NULL!	#NULL!	#NULL!	#NULL!	Male	24	0,33	0,00	0,92	0	0	1	0	0	0	0	0	0	0	0	1	0	0	0	0	0
#NULL!		#NULL!	#NULL!	#NULL!	#NULL!	#NULL!	#NULL!	#NULL!	#NULL!	#NULL!	#NULL!	#NULL!	#NULL!		#NULL!		#NULL!	#NULL!			#NULL!	#NULL!	#NULL!	#NULL!	#NULL!	#NULL!	#NULL!	Male	28	#SKÄRNING!	#SKÄRNING!	1,93	0	0	0	0	0	0	0	0	0	0	0	0	0	0	0	0	0
#NULL!		#NULL!	#NULL!	#NULL!	#NULL!	#NULL!	#NULL!	#NULL!	#NULL!	#NULL!	#NULL!	#NULL!	#NULL!		#NULL!		#NULL!	#NULL!			#NULL!	#NULL!	#NULL!	#NULL!	#NULL!	#NULL!	#NULL!	Female	26	1,00	0,33	2,12	0	0	0	1	0	0	0	0	0	0	0	0	1	0	0	0	0
#NULL!		#NULL!	#NULL!	#NULL!	#NULL!	#NULL!	#NULL!	#NULL!	#NULL!	#NULL!	#NULL!	#NULL!	#NULL!		#NULL!		#NULL!	#NULL!			#NULL!	#NULL!	#NULL!	#NULL!	#NULL!	#NULL!	#NULL!	Female	25	0,67	0,33	1,08	0	1	0	0	0	0	0	0	0	0	0	0	0	0	0	0	0
#NULL!		#NULL!	#NULL!	#NULL!	#NULL!	#NULL!	#NULL!	#NULL!	#NULL!	#NULL!	#NULL!	#NULL!	#NULL!		#NULL!		#NULL!	#NULL!			#NULL!	#NULL!	#NULL!	#NULL!	#NULL!	#NULL!	#NULL!	Male	28	0,67	0,00	2,00	0	0	0	0	0	0	0	0	0	0	0	0	0	0	0	0	0
#NULL!		#NULL!	#NULL!	#NULL!	#NULL!	#NULL!	#NULL!	#NULL!	#NULL!	#NULL!	#NULL!	#NULL!	#NULL!		#NULL!		#NULL!	#NULL!			#NULL!	#NULL!	#NULL!	#NULL!	#NULL!	#NULL!	#NULL!	Male	28	0,83	2,00	2,61	0	0	0	0	0	0	0	0	0	0	0	0	0	0	0	0	0
#NULL!		#NULL!	#NULL!	#NULL!	#NULL!	#NULL!	#NULL!	#NULL!	#NULL!	#NULL!	#NULL!	#NULL!	#NULL!		#NULL!		#NULL!	#NULL!			#NULL!	#NULL!	#NULL!	#NULL!	#NULL!	#NULL!	#NULL!	Male	24	1,00	0,17	1,33	1	0	0	0	0	0	0	0	0	0	0	0	0	1	0	1	1
#NULL!		#NULL!	#NULL!	#NULL!	#NULL!	#NULL!	#NULL!	#NULL!	#NULL!	#NULL!	#NULL!	#NULL!	#NULL!		#NULL!		#NULL!	#NULL!			#NULL!	#NULL!	#NULL!	#NULL!	#NULL!	#NULL!	#NULL!	Female	28	1,00	0,17	0,82	0	0	0	0	0	0	0	0	0	0	0	0	0	0	0	0	0
#NULL!		#NULL!	#NULL!	#NULL!	#NULL!	#NULL!	#NULL!	#NULL!	#NULL!	#NULL!	#NULL!	#NULL!	#NULL!		#NULL!		#NULL!	#NULL!			#NULL!	#NULL!	#NULL!	#NULL!	#NULL!	#NULL!	#NULL!	Female	27	1,00	1,67	1,85	0	0	0	0	0	0	0	0	0	0	0	0	0	0	0	0	0
#NULL!		#NULL!	#NULL!	#NULL!	#NULL!	#NULL!	#NULL!	#NULL!	#NULL!	#NULL!	#NULL!	#NULL!	#NULL!		#NULL!		#NULL!	#NULL!			#NULL!	#NULL!	#NULL!	#NULL!	#NULL!	#NULL!	#NULL!	Female	28	0,17	1,33	1,75	0	0	0	0	0	0	0	0	0	0	0	0	0	0	0	0	0
#NULL!		#NULL!	#NULL!	#NULL!	#NULL!	#NULL!	#NULL!	#NULL!	#NULL!	#NULL!	#NULL!	#NULL!	#NULL!		#NULL!		#NULL!	#NULL!			#NULL!	#NULL!	#NULL!	#NULL!	#NULL!	#NULL!	#NULL!	Female	27	0,67	0,17	1,89	0	0	0	0	0	0	0	0	0	0	0	0	1	0	0	0	0
#NULL!		#NULL!	#NULL!	#NULL!	#NULL!	#NULL!	#NULL!	#NULL!	#NULL!	#NULL!	#NULL!	#NULL!	#NULL!		#NULL!		#NULL!	#NULL!			#NULL!	#NULL!	#NULL!	#NULL!	#NULL!	#NULL!	#NULL!	Male	28	0,50	0,17	1,00	0	0	0	0	0	0	0	0	0	0	0	0	0	0	0	0	0
#NULL!		#NULL!	#NULL!	#NULL!	#NULL!	#NULL!	#NULL!	#NULL!	#NULL!	#NULL!	#NULL!	#NULL!	#NULL!		#NULL!		#NULL!	#NULL!			#NULL!	#NULL!	#NULL!	#NULL!	#NULL!	#NULL!	#NULL!	Male	28	0,83	0,83	1,07	0	0	0	0	0	0	0	0	0	0	0	0	0	0	0	0	0
#NULL!		#NULL!	#NULL!	#NULL!	#NULL!	#NULL!	#NULL!	#NULL!	#NULL!	#NULL!	#NULL!	#NULL!	#NULL!		#NULL!		#NULL!	#NULL!			#NULL!	#NULL!	#NULL!	#NULL!	#NULL!	#NULL!	#NULL!	Female	28	0,00	0,00	0,32	0	0	0	0	0	0	0	0	0	0	0	0	0	0	0	0	0
#NULL!		#NULL!	#NULL!	#NULL!	#NULL!	#NULL!	#NULL!	#NULL!	#NULL!	#NULL!	#NULL!	#NULL!	#NULL!		#NULL!		#NULL!	#NULL!			#NULL!	#NULL!	#NULL!	#NULL!	#NULL!	#NULL!	#NULL!	Male	22	0,33	0,83	1,86	1	0	0	0	0	1	0	0	1	0	1	0	1	1	0	0	0
#NULL!		#NULL!	#NULL!	#NULL!	#NULL!	#NULL!	#NULL!	#NULL!	#NULL!	#NULL!	#NULL!	#NULL!	#NULL!		#NULL!		#NULL!	#NULL!			#NULL!	#NULL!	#NULL!	#NULL!	#NULL!	#NULL!	#NULL!	Male	28	0,33	0,00	0,71	0	0	0	0	0	0	0	0	0	0	0	0	0	0	0	0	0
#NULL!		#NULL!	#NULL!	#NULL!	#NULL!	#NULL!	#NULL!	#NULL!	#NULL!	#NULL!	#NULL!	#NULL!	#NULL!		#NULL!		#NULL!	#NULL!			#NULL!	#NULL!	#NULL!	#NULL!	#NULL!	#NULL!	#NULL!	Male	28	0,67	0,00	1,04	0	0	0	0	0	0	0	0	0	0	0	0	0	0	0	0	0
#NULL!		#NULL!	#NULL!	#NULL!	#NULL!	#NULL!	#NULL!	#NULL!	#NULL!	#NULL!	#NULL!	#NULL!	#NULL!		#NULL!		#NULL!	#NULL!			#NULL!	#NULL!	#NULL!	#NULL!	#NULL!	#NULL!	#NULL!	Male	25	0,17	0,17	0,60	0	0	1	0	0	0	0	0	0	0	0	0	0	0	0	1	0
#NULL!		#NULL!	#NULL!	#NULL!	#NULL!	#NULL!	#NULL!	#NULL!	#NULL!	#NULL!	#NULL!	#NULL!	#NULL!		#NULL!		#NULL!	#NULL!			#NULL!	#NULL!	#NULL!	#NULL!	#NULL!	#NULL!	#NULL!	Male	28	0,50	0,00	1,04	0	0	0	0	0	0	0	0	0	0	0	0	0	0	0	0	0
#NULL!		#NULL!	#NULL!	#NULL!	#NULL!	#NULL!	#NULL!	#NULL!	#NULL!	#NULL!	#NULL!	#NULL!	#NULL!		#NULL!		#NULL!	#NULL!			#NULL!	#NULL!	#NULL!	#NULL!	#NULL!	#NULL!	#NULL!	Male	27	0,50	1,33	1,81	0	0	0	0	0	0	0	0	0	0	0	0	1	0	0	0	0
#NULL!		#NULL!	#NULL!	#NULL!	#NULL!	#NULL!	#NULL!	#NULL!	#NULL!	#NULL!	#NULL!	#NULL!	#NULL!		#NULL!		#NULL!	#NULL!			#NULL!	#NULL!	#NULL!	#NULL!	#NULL!	#NULL!	#NULL!	Male	27	0,00	0,00	0,33	0	0	0	0	0	0	0	0	0	0	0	0	0	0	0	0	0
#NULL!		#NULL!	#NULL!	#NULL!	#NULL!	#NULL!	#NULL!	#NULL!	#NULL!	#NULL!	#NULL!	#NULL!	#NULL!		#NULL!		#NULL!	#NULL!			#NULL!	#NULL!	#NULL!	#NULL!	#NULL!	#NULL!	#NULL!	Male	28	1,17	1,50	2,00	0	0	0	0	0	0	0	0	0	0	0	0	0	0	0	0	0
#NULL!		#NULL!	#NULL!	#NULL!	#NULL!	#NULL!	#NULL!	#NULL!	#NULL!	#NULL!	#NULL!	#NULL!	#NULL!		#NULL!		#NULL!	#NULL!			#NULL!	#NULL!	#NULL!	#NULL!	#NULL!	#NULL!	#NULL!	Female	18	0,50	0,25	1,39	0	1	1	0	0	0	0	0	0	0	0	1	0	1	1	1	1
#NULL!		#NULL!	#NULL!	#NULL!	#NULL!	#NULL!	#NULL!	#NULL!	#NULL!	#NULL!	#NULL!	#NULL!	#NULL!		#NULL!		#NULL!	#NULL!			#NULL!	#NULL!	#NULL!	#NULL!	#NULL!	#NULL!	#NULL!	Male	24	0,33	0,17	1,67	0	0	0	0	0	0	0	0	1	0	0	0	0	0	0	1	0
#NULL!		#NULL!	#NULL!	#NULL!	#NULL!	#NULL!	#NULL!	#NULL!	#NULL!	#NULL!	#NULL!	#NULL!	#NULL!		#NULL!		#NULL!	#NULL!			#NULL!	#NULL!	#NULL!	#NULL!	#NULL!	#NULL!	#NULL!	Male	28	1,00	0,33	2,00	0	0	0	0	0	0	0	0	0	0	0	0	0	0	0	0	0
#NULL!		#NULL!	#NULL!	#NULL!	#NULL!	#NULL!	#NULL!	#NULL!	#NULL!	#NULL!	#NULL!	#NULL!	#NULL!		#NULL!		#NULL!	#NULL!			#NULL!	#NULL!	#NULL!	#NULL!	#NULL!	#NULL!	#NULL!	Female	24	1,67	1,17	2,00	0	0	1	1	0	0	0	0	0	1	0	0	0	0	0	1	0
#NULL!		#NULL!	#NULL!	#NULL!	#NULL!	#NULL!	#NULL!	#NULL!	#NULL!	#NULL!	#NULL!	#NULL!	#NULL!		#NULL!		#NULL!	#NULL!			#NULL!	#NULL!	#NULL!	#NULL!	#NULL!	#NULL!	#NULL!	Male	28	0,67	0,00	1,82	0	0	0	0	0	0	0	0	0	0	0	0	0	0	0	0	0
#NULL!		#NULL!	#NULL!	#NULL!	#NULL!	#NULL!	#NULL!	#NULL!	#NULL!	#NULL!	#NULL!	#NULL!	#NULL!		#NULL!		#NULL!	#NULL!			#NULL!	#NULL!	#NULL!	#NULL!	#NULL!	#NULL!	#NULL!	Female	24	1,67	2,83	2,33	1	0	0	0	0	0	0	0	0	0	0	0	0	0	0	1	1
#NULL!		#NULL!	#NULL!	#NULL!	#NULL!	#NULL!	#NULL!	#NULL!	#NULL!	#NULL!	#NULL!	#NULL!	#NULL!		#NULL!		#NULL!	#NULL!			#NULL!	#NULL!	#NULL!	#NULL!	#NULL!	#NULL!	#NULL!	Male	26	0,67	0,00	0,38	0	0	0	0	0	0	0	0	0	0	0	0	0	0	0	1	0
#NULL!		#NULL!	#NULL!	#NULL!	#NULL!	#NULL!	#NULL!	#NULL!	#NULL!	#NULL!	#NULL!	#NULL!	#NULL!		#NULL!		#NULL!	#NULL!			#NULL!	#NULL!	#NULL!	#NULL!	#NULL!	#NULL!	#NULL!	Female	28	0,17	0,00	1,39	0	0	0	0	0	0	0	0	0	0	0	0	0	0	0	0	0
#NULL!		#NULL!	#NULL!	#NULL!	#NULL!	#NULL!	#NULL!	#NULL!	#NULL!	#NULL!	#NULL!	#NULL!	#NULL!		#NULL!		#NULL!	#NULL!			#NULL!	#NULL!	#NULL!	#NULL!	#NULL!	#NULL!	#NULL!	Female	26	0,50	0,00	0,88	0	0	0	0	0	0	0	0	0	0	0	1	0	0	0	0	1
#NULL!		#NULL!	#NULL!	#NULL!	#NULL!	#NULL!	#NULL!	#NULL!	#NULL!	#NULL!	#NULL!	#NULL!	#NULL!		#NULL!		#NULL!	#NULL!			#NULL!	#NULL!	#NULL!	#NULL!	#NULL!	#NULL!	#NULL!	Female	28	1,33	0,17	1,82	0	0	0	0	0	0	0	0	0	0	0	0	0	0	0	0	0
#NULL!		#NULL!	#NULL!	#NULL!	#NULL!	#NULL!	#NULL!	#NULL!	#NULL!	#NULL!	#NULL!	#NULL!	#NULL!		#NULL!		#NULL!	#NULL!			#NULL!	#NULL!	#NULL!	#NULL!	#NULL!	#NULL!	#NULL!	Female	28	0,33	0,00	0,96	0	0	0	0	0	0	0	0	0	0	0	0	0	0	0	0	0
#NULL!		#NULL!	#NULL!	#NULL!	#NULL!	#NULL!	#NULL!	#NULL!	#NULL!	#NULL!	#NULL!	#NULL!	#NULL!		#NULL!		#NULL!	#NULL!			#NULL!	#NULL!	#NULL!	#NULL!	#NULL!	#NULL!	#NULL!	Male	28	1,50	1,17	1,96	0	0	0	0	0	0	0	0	0	0	0	0	0	0	0	0	0
#NULL!		#NULL!	#NULL!	#NULL!	#NULL!	#NULL!	#NULL!	#NULL!	#NULL!	#NULL!	#NULL!	#NULL!	#NULL!		#NULL!		#NULL!	#NULL!			#NULL!	#NULL!	#NULL!	#NULL!	#NULL!	#NULL!	#NULL!	Male	27	1,50	1,83	1,89	0	0	0	0	0	0	0	0	0	0	0	0	0	0	0	0	0
#NULL!		#NULL!	#NULL!	#NULL!	#NULL!	#NULL!	#NULL!	#NULL!	#NULL!	#NULL!	#NULL!	#NULL!	#NULL!		#NULL!		#NULL!	#NULL!			#NULL!	#NULL!	#NULL!	#NULL!	#NULL!	#NULL!	#NULL!	Male	28	0,00	0,00	1,11	0	0	0	0	0	0	0	0	0	0	0	0	0	0	0	0	0
#NULL!		#NULL!	#NULL!	#NULL!	#NULL!	#NULL!	#NULL!	#NULL!	#NULL!	#NULL!	#NULL!	#NULL!	#NULL!		#NULL!		#NULL!	#NULL!			#NULL!	#NULL!	#NULL!	#NULL!	#NULL!	#NULL!	#NULL!	Female	26	0,67	0,17	0,85	0	0	0	0	0	0	0	0	0	0	0	0	1	0	0	0	0
#NULL!		#NULL!	#NULL!	#NULL!	#NULL!	#NULL!	#NULL!	#NULL!	#NULL!	#NULL!	#NULL!	#NULL!	#NULL!		#NULL!		#NULL!	#NULL!			#NULL!	#NULL!	#NULL!	#NULL!	#NULL!	#NULL!	#NULL!	Female	28	0,67	1,50	1,43	0	0	0	0	0	0	0	0	0	0	0	0	0	0	0	0	0
#NULL!		#NULL!	#NULL!	#NULL!	#NULL!	#NULL!	#NULL!	#NULL!	#NULL!	#NULL!	#NULL!	#NULL!	#NULL!		#NULL!		#NULL!	#NULL!			#NULL!	#NULL!	#NULL!	#NULL!	#NULL!	#NULL!	#NULL!	Female	24	0,00	0,00	1,00	0	0	0	1	0	0	0	0	0	0	1	0	0	0	0	0	0
#NULL!		#NULL!	#NULL!	#NULL!	#NULL!	#NULL!	#NULL!	#NULL!	#NULL!	#NULL!	#NULL!	#NULL!	#NULL!		#NULL!		#NULL!	#NULL!			#NULL!	#NULL!	#NULL!	#NULL!	#NULL!	#NULL!	#NULL!	Male	25	1,17	0,83	1,88	0	0	0	0	0	0	0	0	0	0	0	0	1	0	0	1	0
#NULL!		#NULL!	#NULL!	#NULL!	#NULL!	#NULL!	#NULL!	#NULL!	#NULL!	#NULL!	#NULL!	#NULL!	#NULL!		#NULL!		#NULL!	#NULL!			#NULL!	#NULL!	#NULL!	#NULL!	#NULL!	#NULL!	#NULL!	Male	28	0,33	0,00	1,11	0	0	0	0	0	0	0	0	0	0	0	#SKÄRNING!	0	0	0	0	0
#NULL!		#NULL!	#NULL!	#NULL!	#NULL!	#NULL!	#NULL!	#NULL!	#NULL!	#NULL!	#NULL!	#NULL!	#NULL!		#NULL!		#NULL!	#NULL!			#NULL!	#NULL!	#NULL!	#NULL!	#NULL!	#NULL!	#NULL!	Male	28	1,67	1,33	1,36	0	0	0	0	0	0	0	0	0	0	0	0	0	0	0	0	0
#NULL!		#NULL!	#NULL!	#NULL!	#NULL!	#NULL!	#NULL!	#NULL!	#NULL!	#NULL!	#NULL!	#NULL!	#NULL!		#NULL!		#NULL!	#NULL!			#NULL!	#NULL!	#NULL!	#NULL!	#NULL!	#NULL!	#NULL!	Male	28	0,67	0,33	0,79	0	0	0	0	0	0	0	0	0	0	0	0	0	0	0	0	0
#NULL!		#NULL!	#NULL!	#NULL!	#NULL!	#NULL!	#NULL!	#NULL!	#NULL!	#NULL!	#NULL!	#NULL!	#NULL!		#NULL!		#NULL!	#NULL!			#NULL!	#NULL!	#NULL!	#NULL!	#NULL!	#NULL!	#NULL!	Female	27	0,33	0,17	1,04	0	0	0	0	0	0	0	0	0	0	0	0	0	0	0	0	1
#NULL!		#NULL!	#NULL!	#NULL!	#NULL!	#NULL!	#NULL!	#NULL!	#NULL!	#NULL!	#NULL!	#NULL!	#NULL!		#NULL!		#NULL!	#NULL!			#NULL!	#NULL!	#NULL!	#NULL!	#NULL!	#NULL!	#NULL!	Female	28	0,00	0,00	0,04	0	0	0	0	0	0	0	0	0	0	0	0	0	0	0	0	0
#NULL!		#NULL!	#NULL!	#NULL!	#NULL!	#NULL!	#NULL!	#NULL!	#NULL!	#NULL!	#NULL!	#NULL!	#NULL!		#NULL!		#NULL!	#NULL!			#NULL!	#NULL!	#NULL!	#NULL!	#NULL!	#NULL!	#NULL!	Male	25	1,00	1,00	2,48	0	0	0	1	0	1	1	0	0	0	0	0	0	0	0	0	0
#NULL!		#NULL!	#NULL!	#NULL!	#NULL!	#NULL!	#NULL!	#NULL!	#NULL!	#NULL!	#NULL!	#NULL!	#NULL!		#NULL!		#NULL!	#NULL!			#NULL!	#NULL!	#NULL!	#NULL!	#NULL!	#NULL!	#NULL!	Male	26	0,50	0,00	1,12	0	0	0	0	0	0	0	0	0	0	0	0	0	0	0	1	0
#NULL!		#NULL!	#NULL!	#NULL!	#NULL!	#NULL!	#NULL!	#NULL!	#NULL!	#NULL!	#NULL!	#NULL!	#NULL!		#NULL!		#NULL!	#NULL!			#NULL!	#NULL!	#NULL!	#NULL!	#NULL!	#NULL!	#NULL!	Male	28	0,83	2,50	2,00	0	0	0	0	0	0	0	0	0	0	0	0	0	0	0	0	0
#NULL!		#NULL!	#NULL!	#NULL!	#NULL!	#NULL!	#NULL!	#NULL!	#NULL!	#NULL!	#NULL!	#NULL!	#NULL!		#NULL!		#NULL!	#NULL!			#NULL!	#NULL!	#NULL!	#NULL!	#NULL!	#NULL!	#NULL!	Female	28	0,33	0,17	1,21	0	0	0	0	0	0	0	0	0	0	0	0	0	0	0	0	0
#NULL!		#NULL!	#NULL!	#NULL!	#NULL!	#NULL!	#NULL!	#NULL!	#NULL!	#NULL!	#NULL!	#NULL!	#NULL!		#NULL!		#NULL!	#NULL!			#NULL!	#NULL!	#NULL!	#NULL!	#NULL!	#NULL!	#NULL!	Male	28	1,17	0,33	1,21	0	0	0	0	0	0	0	0	0	0	0	0	0	0	0	0	0
#NULL!		#NULL!	#NULL!	#NULL!	#NULL!	#NULL!	#NULL!	#NULL!	#NULL!	#NULL!	#NULL!	#NULL!	#NULL!		#NULL!		#NULL!	#NULL!			#NULL!	#NULL!	#NULL!	#NULL!	#NULL!	#NULL!	#NULL!	Male	25	0,50	0,17	1,36	0	0	0	0	0	0	0	0	0	0	0	1	0	0	0	0	0
#NULL!		#NULL!	#NULL!	#NULL!	#NULL!	#NULL!	#NULL!	#NULL!	#NULL!	#NULL!	#NULL!	#NULL!	#NULL!		#NULL!		#NULL!	#NULL!			#NULL!	#NULL!	#NULL!	#NULL!	#NULL!	#NULL!	#NULL!	Female	26	0,17	1,33	2,00	0	0	0	0	0	1	0	0	1	0	0	0	0	0	0	0	0
#NULL!		#NULL!	#NULL!	#NULL!	#NULL!	#NULL!	#NULL!	#NULL!	#NULL!	#NULL!	#NULL!	#NULL!	#NULL!		#NULL!		#NULL!	#NULL!			#NULL!	#NULL!	#NULL!	#NULL!	#NULL!	#NULL!	#NULL!	Male	28	0,17	0,00	1,21	0	0	0	0	0	0	0	0	0	0	0	0	0	0	0	0	0
#NULL!		#NULL!	#NULL!	#NULL!	#NULL!	#NULL!	#NULL!	#NULL!	#NULL!	#NULL!	#NULL!	#NULL!	#NULL!		#NULL!		#NULL!	#NULL!			#NULL!	#NULL!	#NULL!	#NULL!	#NULL!	#NULL!	#NULL!	Male	19	1,00	0,75	1,68	0	0	1	0	0	1	0	0	1	0	0	1	0	0	1	1	1
#NULL!		#NULL!	#NULL!	#NULL!	#NULL!	#NULL!	#NULL!	#NULL!	#NULL!	#NULL!	#NULL!	#NULL!	#NULL!		#NULL!		#NULL!	#NULL!			#NULL!	#NULL!	#NULL!	#NULL!	#NULL!	#NULL!	#NULL!	Male	27	1,00	0,33	1,00	0	0	0	0	0	0	0	0	0	0	0	0	0	0	0	1	0
#NULL!		#NULL!	#NULL!	#NULL!	#NULL!	#NULL!	#NULL!	#NULL!	#NULL!	#NULL!	#NULL!	#NULL!	#NULL!		#NULL!		#NULL!	#NULL!			#NULL!	#NULL!	#NULL!	#NULL!	#NULL!	#NULL!	#NULL!	Male	28	1,50	0,67	1,18	0	0	0	0	0	0	0	0	0	0	0	0	0	0	0	0	0
#NULL!		#NULL!	#NULL!	#NULL!	#NULL!	#NULL!	#NULL!	#NULL!	#NULL!	#NULL!	#NULL!	#NULL!	#NULL!		#NULL!		#NULL!	#NULL!			#NULL!	#NULL!	#NULL!	#NULL!	#NULL!	#NULL!	#NULL!	Female	28	0,33	0,00	2,00	0	0	0	0	0	0	0	0	0	0	0	0	0	0	0	0	0
#NULL!		#NULL!	#NULL!	#NULL!	#NULL!	#NULL!	#NULL!	#NULL!	#NULL!	#NULL!	#NULL!	#NULL!	#NULL!		#NULL!		#NULL!	#NULL!			#NULL!	#NULL!	#NULL!	#NULL!	#NULL!	#NULL!	#NULL!	Male	20	1,00	1,33	1,45	0	1	1	1	0	0	0	0	0	0	1	0	1	0	1	1	0
#NULL!		#NULL!	#NULL!	#NULL!	#NULL!	#NULL!	#NULL!	#NULL!	#NULL!	#NULL!	#NULL!	#NULL!	#NULL!		#NULL!		#NULL!	#NULL!			#NULL!	#NULL!	#NULL!	#NULL!	#NULL!	#NULL!	#NULL!	Female	28	0,50	0,00	1,07	0	0	0	0	0	0	0	0	0	0	0	0	0	0	0	0	0
#NULL!		#NULL!	#NULL!	#NULL!	#NULL!	#NULL!	#NULL!	#NULL!	#NULL!	#NULL!	#NULL!	#NULL!	#NULL!		#NULL!		#NULL!	#NULL!			#NULL!	#NULL!	#NULL!	#NULL!	#NULL!	#NULL!	#NULL!	Male	28	1,33	1,33	2,04	0	0	0	0	0	0	0	0	0	0	0	0	0	0	0	0	0
#NULL!		#NULL!	#NULL!	#NULL!	#NULL!	#NULL!	#NULL!	#NULL!	#NULL!	#NULL!	#NULL!	#NULL!	#NULL!		#NULL!		#NULL!	#NULL!			#NULL!	#NULL!	#NULL!	#NULL!	#NULL!	#NULL!	#NULL!	Female	23	0,17	0,17	1,00	1	0	1	0	0	0	0	0	0	0	0	1	0	0	0	0	0
#NULL!		#NULL!	#NULL!	#NULL!	#NULL!	#NULL!	#NULL!	#NULL!	#NULL!	#NULL!	#NULL!	#NULL!	#NULL!		#NULL!		#NULL!	#NULL!			#NULL!	#NULL!	#NULL!	#NULL!	#NULL!	#NULL!	#NULL!	Female	27	1,00	1,33	1,33	1	0	0	0	0	0	0	0	0	0	0	0	0	0	0	0	0
#NULL!		#NULL!	#NULL!	#NULL!	#NULL!	#NULL!	#NULL!	#NULL!	#NULL!	#NULL!	#NULL!	#NULL!	#NULL!		#NULL!		#NULL!	#NULL!			#NULL!	#NULL!	#NULL!	#NULL!	#NULL!	#NULL!	#NULL!	Female	28	0,67	0,17	0,96	0	0	0	0	0	0	0	0	0	0	0	0	0	0	0	0	0
#NULL!		#NULL!	#NULL!	#NULL!	#NULL!	#NULL!	#NULL!	#NULL!	#NULL!	#NULL!	#NULL!	#NULL!	#NULL!		#NULL!		#NULL!	#NULL!			#NULL!	#NULL!	#NULL!	#NULL!	#NULL!	#NULL!	#NULL!	Female	27	0,33	0,00	1,22	0	0	0	0	1	0	0	0	0	0	0	0	0	0	0	0	0
#NULL!		#NULL!	#NULL!	#NULL!	#NULL!	#NULL!	#NULL!	#NULL!	#NULL!	#NULL!	#NULL!	#NULL!	#NULL!		#NULL!		#NULL!	#NULL!			#NULL!	#NULL!	#NULL!	#NULL!	#NULL!	#NULL!	#NULL!	Male	9	1,30	1,00	2,33	1	1	1	1	1	1	1	1	1	1	1	1	1	1	1	1	0
#NULL!		#NULL!	#NULL!	#NULL!	#NULL!	#NULL!	#NULL!	#NULL!	#NULL!	#NULL!	#NULL!	#NULL!	#NULL!		#NULL!		#NULL!	#NULL!			#NULL!	#NULL!	#NULL!	#NULL!	#NULL!	#NULL!	#NULL!	Male	26	1,50	1,33	2,04	0	1	0	0	0	0	0	0	0	0	0	0	1	0	0	0	0
#NULL!		#NULL!	#NULL!	#NULL!	#NULL!	#NULL!	#NULL!	#NULL!	#NULL!	#NULL!	#NULL!	#NULL!	#NULL!		#NULL!		#NULL!	#NULL!			#NULL!	#NULL!	#NULL!	#NULL!	#NULL!	#NULL!	#NULL!	Male	28	0,83	0,00	1,32	0	0	0	0	0	0	0	0	0	0	0	0	0	0	0	0	0
#NULL!		#NULL!	#NULL!	#NULL!	#NULL!	#NULL!	#NULL!	#NULL!	#NULL!	#NULL!	#NULL!	#NULL!	#NULL!		#NULL!		#NULL!	#NULL!			#NULL!	#NULL!	#NULL!	#NULL!	#NULL!	#NULL!	#NULL!	Male	27	0,67	0,00	1,67	0	0	0	0	0	0	0	0	1	0	0	0	0	0	0	0	0
#NULL!		#NULL!	#NULL!	#NULL!	#NULL!	#NULL!	#NULL!	#NULL!	#NULL!	#NULL!	#NULL!	#NULL!	#NULL!		#NULL!		#NULL!	#NULL!			#NULL!	#NULL!	#NULL!	#NULL!	#NULL!	#NULL!	#NULL!	Male	24	0,00	0,00	1,79	0	0	0	0	0	0	0	0	0	0	1	0	0	0	1	0	0
#NULL!		#NULL!	#NULL!	#NULL!	#NULL!	#NULL!	#NULL!	#NULL!	#NULL!	#NULL!	#NULL!	#NULL!	#NULL!		#NULL!		#NULL!	#NULL!			#NULL!	#NULL!	#NULL!	#NULL!	#NULL!	#NULL!	#NULL!	Female	27	0,17	0,00	0,30	0	0	0	0	0	0	0	0	0	0	0	0	0	0	0	0	0
#NULL!		#NULL!	#NULL!	#NULL!	#NULL!	#NULL!	#NULL!	#NULL!	#NULL!	#NULL!	#NULL!	#NULL!	#NULL!		#NULL!		#NULL!	#NULL!			#NULL!	#NULL!	#NULL!	#NULL!	#NULL!	#NULL!	#NULL!	Male	25	1,33	0,33	1,04	0	0	1	0	0	0	0	0	0	0	0	0	0	0	0	1	0
#NULL!		#NULL!	#NULL!	#NULL!	#NULL!	#NULL!	#NULL!	#NULL!	#NULL!	#NULL!	#NULL!	#NULL!	#NULL!		#NULL!		#NULL!	#NULL!			#NULL!	#NULL!	#NULL!	#NULL!	#NULL!	#NULL!	#NULL!	Male	26	1,00	0,17	2,81	0	0	0	1	0	0	0	0	0	0	0	1	0	0	0	0	0
#NULL!		#NULL!	#NULL!	#NULL!	#NULL!	#NULL!	#NULL!	#NULL!	#NULL!	#NULL!	#NULL!	#NULL!	#NULL!		#NULL!		#NULL!	#NULL!			#NULL!	#NULL!	#NULL!	#NULL!	#NULL!	#NULL!	#NULL!	Male	26	0,50	0,33	0,54	0	0	0	1	0	0	0	0	0	0	0	0	0	0	0	0	0
#NULL!		#NULL!	#NULL!	#NULL!	#NULL!	#NULL!	#NULL!	#NULL!	#NULL!	#NULL!	#NULL!	#NULL!	#NULL!		#NULL!		#NULL!	#NULL!			#NULL!	#NULL!	#NULL!	#NULL!	#NULL!	#NULL!	#NULL!	Male	26	0,50	1,33	1,92	1	0	0	0	0	0	0	0	0	0	0	0	0	0	0	1	0
#NULL!		#NULL!	#NULL!	#NULL!	#NULL!	#NULL!	#NULL!	#NULL!	#NULL!	#NULL!	#NULL!	#NULL!	#NULL!		#NULL!		#NULL!	#NULL!			#NULL!	#NULL!	#NULL!	#NULL!	#NULL!	#NULL!	#NULL!	Male	28	0,83	0,00	1,89	0	0	0	0	0	0	0	0	0	0	0	0	0	0	0	0	0
#NULL!		#NULL!	#NULL!	#NULL!	#NULL!	#NULL!	#NULL!	#NULL!	#NULL!	#NULL!	#NULL!	#NULL!	#NULL!		#NULL!		#NULL!	#NULL!			#NULL!	#NULL!	#NULL!	#NULL!	#NULL!	#NULL!	#NULL!	Female	28	0,83	0,50	0,71	0	0	0	0	0	0	0	0	0	0	0	0	0	0	0	0	0
#NULL!		#NULL!	#NULL!	#NULL!	#NULL!	#NULL!	#NULL!	#NULL!	#NULL!	#NULL!	#NULL!	#NULL!	#NULL!		#NULL!		#NULL!	#NULL!			#NULL!	#NULL!	#NULL!	#NULL!	#NULL!	#NULL!	#NULL!	Male	28	1,00	0,67	1,36	0	0	0	0	0	0	0	0	0	0	0	0	0	0	0	0	0
#NULL!		#NULL!	#NULL!	#NULL!	#NULL!	#NULL!	#NULL!	#NULL!	#NULL!	#NULL!	#NULL!	#NULL!	#NULL!		#NULL!		#NULL!	#NULL!			#NULL!	#NULL!	#NULL!	#NULL!	#NULL!	#NULL!	#NULL!	Male	27	0,33	0,00	1,26	0	0	0	0	0	0	0	0	0	0	0	0	0	0	0	0	0
#NULL!		#NULL!	#NULL!	#NULL!	#NULL!	#NULL!	#NULL!	#NULL!	#NULL!	#NULL!	#NULL!	#NULL!	#NULL!		#NULL!		#NULL!	#NULL!			#NULL!	#NULL!	#NULL!	#NULL!	#NULL!	#NULL!	#NULL!	Male	28	0,67	0,17	1,11	0	0	0	0	0	0	0	0	0	0	0	0	0	0	0	0	0
#NULL!		#NULL!	#NULL!	#NULL!	#NULL!	#NULL!	#NULL!	#NULL!	#NULL!	#NULL!	#NULL!	#NULL!	#NULL!		#NULL!		#NULL!	#NULL!			#NULL!	#NULL!	#NULL!	#NULL!	#NULL!	#NULL!	#NULL!	Male	28	0,67	0,17	1,14	0	0	0	0	0	0	0	0	0	0	0	0	0	0	0	0	0
#NULL!		#NULL!	#NULL!	#NULL!	#NULL!	#NULL!	#NULL!	#NULL!	#NULL!	#NULL!	#NULL!	#NULL!	#NULL!		#NULL!		#NULL!	#NULL!			#NULL!	#NULL!	#NULL!	#NULL!	#NULL!	#NULL!	#NULL!	Male	28	1,00	0,17	1,25	0	0	0	0	0	0	0	0	0	0	0	0	0	0	0	0	0
#NULL!		#NULL!	#NULL!	#NULL!	#NULL!	#NULL!	#NULL!	#NULL!	#NULL!	#NULL!	#NULL!	#NULL!	#NULL!		#NULL!		#NULL!	#NULL!			#NULL!	#NULL!	#NULL!	#NULL!	#NULL!	#NULL!	#NULL!	Male	25	1,33	0,00	1,76	0	0	1	0	0	0	0	0	0	0	0	0	0	0	1	0	0
#NULL!		#NULL!	#NULL!	#NULL!	#NULL!	#NULL!	#NULL!	#NULL!	#NULL!	#NULL!	#NULL!	#NULL!	#NULL!		#NULL!		#NULL!	#NULL!			#NULL!	#NULL!	#NULL!	#NULL!	#NULL!	#NULL!	#NULL!	Male	28	0,50	0,00	0,96	0	0	0	0	0	0	0	0	0	0	0	0	0	0	0	0	0
#NULL!		#NULL!	#NULL!	#NULL!	#NULL!	#NULL!	#NULL!	#NULL!	#NULL!	#NULL!	#NULL!	#NULL!	#NULL!		#NULL!		#NULL!	#NULL!			#NULL!	#NULL!	#NULL!	#NULL!	#NULL!	#NULL!	#NULL!	Female	15	0,40	0,00	1,20	1	1	0	0	0	0	0	1	1	1	1	1	0	0	0	1	1
#NULL!		#NULL!	#NULL!	#NULL!	#NULL!	#NULL!	#NULL!	#NULL!	#NULL!	#NULL!	#NULL!	#NULL!	#NULL!		#NULL!		#NULL!	#NULL!			#NULL!	#NULL!	#NULL!	#NULL!	#NULL!	#NULL!	#NULL!	Female	28	1,33	1,17	1,25	0	0	0	0	0	0	0	0	0	0	0	0	0	0	0	0	0
#NULL!		#NULL!	#NULL!	#NULL!	#NULL!	#NULL!	#NULL!	#NULL!	#NULL!	#NULL!	#NULL!	#NULL!	#NULL!		#NULL!		#NULL!	#NULL!			#NULL!	#NULL!	#NULL!	#NULL!	#NULL!	#NULL!	#NULL!	Male	28	0,67	0,00	1,29	0	0	0	0	0	0	0	0	0	0	0	0	0	0	0	0	0
#NULL!		#NULL!	#NULL!	#NULL!	#NULL!	#NULL!	#NULL!	#NULL!	#NULL!	#NULL!	#NULL!	#NULL!	#NULL!		#NULL!		#NULL!	#NULL!			#NULL!	#NULL!	#NULL!	#NULL!	#NULL!	#NULL!	#NULL!	Male	27	0,67	0,33	2,46	0	0	0	0	0	0	0	0	0	0	0	0	0	0	0	1	0
#NULL!		#NULL!	#NULL!	#NULL!	#NULL!	#NULL!	#NULL!	#NULL!	#NULL!	#NULL!	#NULL!	#NULL!	#NULL!		#NULL!		#NULL!	#NULL!			#NULL!	#NULL!	#NULL!	#NULL!	#NULL!	#NULL!	#NULL!	Female	27	1,00	0,00	1,19	0	0	0	0	0	0	0	0	0	0	0	1	0	0	0	0	0
#NULL!		#NULL!	#NULL!	#NULL!	#NULL!	#NULL!	#NULL!	#NULL!	#NULL!	#NULL!	#NULL!	#NULL!	#NULL!		#NULL!		#NULL!	#NULL!			#NULL!	#NULL!	#NULL!	#NULL!	#NULL!	#NULL!	#NULL!	Male	28	0,50	1,00	1,25	0	0	0	0	0	0	0	0	0	0	0	0	0	0	0	0	0
#NULL!		#NULL!	#NULL!	#NULL!	#NULL!	#NULL!	#NULL!	#NULL!	#NULL!	#NULL!	#NULL!	#NULL!	#NULL!		#NULL!		#NULL!	#NULL!			#NULL!	#NULL!	#NULL!	#NULL!	#NULL!	#NULL!	#NULL!	Male	28	0,00	0,00	0,25	0	0	0	0	0	0	0	0	0	0	0	0	0	0	0	0	0
#NULL!		#NULL!	#NULL!	#NULL!	#NULL!	#NULL!	#NULL!	#NULL!	#NULL!	#NULL!	#NULL!	#NULL!	#NULL!		#NULL!		#NULL!	#NULL!			#NULL!	#NULL!	#NULL!	#NULL!	#NULL!	#NULL!	#NULL!	Female	28	0,83	0,67	1,14	0	0	0	0	0	0	0	0	0	0	0	0	0	0	0	0	0
#NULL!		#NULL!	#NULL!	#NULL!	#NULL!	#NULL!	#NULL!	#NULL!	#NULL!	#NULL!	#NULL!	#NULL!	#NULL!		#NULL!		#NULL!	#NULL!			#NULL!	#NULL!	#NULL!	#NULL!	#NULL!	#NULL!	#NULL!	Female	28	0,00	0,50	0,93	0	0	0	0	0	0	0	0	0	0	0	0	0	0	0	0	0
#NULL!		#NULL!	#NULL!	#NULL!	#NULL!	#NULL!	#NULL!	#NULL!	#NULL!	#NULL!	#NULL!	#NULL!	#NULL!		#NULL!		#NULL!	#NULL!			#NULL!	#NULL!	#NULL!	#NULL!	#NULL!	#NULL!	#NULL!	Male	11	2,00	1,00	1,73	1	1	1	1	1	1	0	0	1	1	1	2	1	1	1	1	0
0	S	1955	#NULL!	17	0	2	1	0	7	1	0	0	0		0		0	0	1809	171	4	0	2179	0	1	62	1
0	G	1947	#NULL!	61	0	2	1	0	55	1	0	0	0		0		0	0		171	3	0	3177	0	1	70	2
0	S	1945	2013-02-04	3	0	0	0	0	2	1	0	0	0	C211	0	C211;C539	0	1	1542;1809	1541;171	3	0	2400	0	1	72	2	Female	27	0,83	0,17	1,93	0	0	0	0	0	0	0	0	0	0	0	0	0	0	1	0	0
0	S	1949	#NULL!	9	0	4	1	0	1	1	0	0	0		0		0	0			6	1	6042	1	1	68	2	Female	28	0,50	0,67	1,36	0	0	0	0	0	0	0	0	0	0	0	#SKÄRNING!	0	0	0	0	0
0	G	1950	#NULL!	10	0	2	1	0	0	0	0	0	0		0		0	0			3	0	2772	0	1	67	1
0	G	1949	#NULL!	11	0	2	1	0	2	1	0	0	0		0	C751	0	1	1943	1953	6	1	3977	0	1	68	2	Female	28	0,83	0,50	1,75	0	0	0	0	0	0	0	0	0	0	0	0	0	0	0	0	0
0	G	1947	#NULL!	13	0	5	1	0	2	1	0	0	0		0		0	0			3	0	3256	0	1	70	2	Female	26	1,50	0,17	1,25	0	0	0	1	0	0	0	0	0	0	0	0	0	0	0	0	0
0	G	1955	#NULL!	10	0	5	1	0	4	1	0	0	0		0		0	0			6	1	3750	0	1	62	1
0	G	1946	#NULL!	12	0	2	1	0	2	1	1	0	0		0		0	0			3	0	7786	1	1	71	2
0	S	1951	#NULL!	9	0	0	0	0	8	1	0	0	0		0	C509	1	1	1741	1701	3	0	2315	0	1	66	1
0		1948	2017-02-06	0	0	0	#NULL!	0	0	0	0	0	0	C693	0	C693	0	1	1906	1920	6	1	4404	1	0	69	2
0	OG	1947	#NULL!	32	4	6	1	2	11	1	8	0	0		0		0	0			6	1	6079	1	1	70	2	Female	25	1,00	0,17	0,88	0	0	1	0	0	0	0	0	0	0	0	1	0	0	0	0	1
0	S	1954	#NULL!	13	0	4	1	0	0	0	0	0	0		0		0	0	1809	171	4	0	4529	1	1	63	1	Female	27	0,33	0,00	0,37	0	0	0	0	0	0	0	0	0	0	0	0	0	0	0	0	0
0	G	1946	#NULL!	6	0	4	1	0	0	0	0	0	0		0	C509	1	1	1742	1702	5	1	32556	1	1	71	2	Female	26	0,33	0,33	0,88	0	0	0	0	0	0	0	0	0	0	0	1	0	0	0	0	0
0	G	1948	#NULL!	13	0	10	1	0	0	0	0	0	0		0		0	0			6	1	12608	1	1	69	2	Female	25	0,17	0,33	0,60	0	0	1	0	0	0	0	0	0	0	0	1	0	0	0	0	0
0	S	1947	#NULL!	13	0	3	1	0	0	0	0	0	0		0		0	0			3	0	4492	1	1	70	2	Female	27	0,50	0,17	1,74	0	0	0	0	0	0	0	0	0	0	0	0	0	0	0	1	0
0		1946	#NULL!	0	0	0	#NULL!	0	0	0	0	0	0		0	C509	1	1	1741	1701	#NULL!	0	1580	0	0	71	2
0	G	1947	#NULL!	8	0	0	0	1	2	1	4	0	0	C509	0	C504;C509	1	1	1741;1742	1701;1702;171	6	1	3159	0	1	70	2	Female	27	0,83	0,33	1,07	0	0	0	0	0	0	0	0	0	0	1	0	0	0	0	0	0
0	G	1946	#NULL!	19	0	10	1	0	0	0	0	0	0		0		0	0			2	0	981	0	1	71	2	Female	27	0,67	1,50	1,33	1	0	0	0	0	0	0	0	0	0	0	0	0	0	0	0	0
0		1949	#NULL!	0	0	0	#NULL!	0	0	0	0	0	0	C443	0	C443	0	1	1733	1913	4	0	27105	1	0	68	2
0	S	1951	#NULL!	37	0	13	1	0	20	1	0	0	0		0		0	0			5	1	4539	1	1	66	1
0	OG	1953	#NULL!	8	0	3	1	0	0	0	0	0	0		0		0	0			2	0	3931	0	1	64	1
0	Ä	1950	#NULL!	9	0	4	1	0	0	0	0	0	0		0		0	0			1	0	4024	0	1	67	1	Female	25	1,50	1,17	1,76	1	0	0	0	0	0	0	0	0	0	0	0	0	1	1	0	0
0	S	1945	#NULL!	13	0	6	1	0	0	0	0	0	0		0		0	0			5	1	2993	0	1	72	2	Female	28	0,67	0,33	0,82	0	0	0	0	0	0	0	0	0	0	0	0	0	0	0	0	0
0	G	1954	2013-07-01	7	0	3	1	0	0	0	1	0	0	C693	0	C693	0	1	1906	1920	6	1	4959	1	1	63	1
0	G	1946	#NULL!	9	0	4	1	0	0	0	0	0	0		0		0	0			3	0	2156	0	1	71	2	Female	25	0,67	0,33	1,08	0	0	0	0	0	0	0	0	0	0	0	0	0	0	0	1	0
0	G	1953	#NULL!	13	0	3	1	0	0	0	0	0	0		0		0	0			3	0	3585	0	1	64	1	Female	28	0,00	0,00	0,68	0	0	0	0	0	0	0	0	0	0	0	0	0	0	0	0	0
0	G	1954	#NULL!	25	0	16	1	0	6	1	0	0	0		0		0	0			4	0	5192	1	1	63	1
0		1953	#NULL!	0	0	0	#NULL!	0	0	0	0	0	0		0		0	0		171	6	1	18601	1	0	64	1	Female	25	0,33	0,17	0,96	0	0	0	0	0	0	0	0	0	1	0	0	0	0	0	0	0
0	G	1952	#NULL!	12	0	7	1	1	2	1	0	0	0	C509;C187	0	C509;C187	1	1	1742;1533	1702;1533	5	1	16314	1	1	65	1
0	G	1952	#NULL!	10	0	2	1	0	5	1	0	0	0		0		0	0			5	1	2528	0	1	65	1
0	G	1954	#NULL!	9	0	3	1	0	0	0	0	0	0		0		0	0			6	1	7328	1	1	63	1	Female	28	0,50	0,00	0,57	0	0	0	0	0	0	0	0	0	0	0	0	0	0	0	0	0
0	G	1951	#NULL!	13	0	1	1	0	8	1	2	0	0		0		0	0			3	0	1940	0	1	66	1
0	G	1946	#NULL!	16	0	1	1	0	12	1	0	0	0		0		0	0			3	0	2008	0	1	71	2	Female	28	0,67	0,33	1,43	0	0	0	0	0	0	0	0	0	0	0	0	0	0	0	0	0
0	G	1951	#NULL!	6	0	1	1	0	0	0	0	0	0		0		0	0			6	1	22473	1	1	66	1
0	OG	1951	#NULL!	15	0	3	1	0	6	1	0	0	0		0		0	0			5	1	2654	0	1	66	1
0		1951	2003-10-11	0	0	0	#NULL!	0	0	0	0	0	0		0	C509	1	1	1742	1702	5	1	#NULL!	#NULL!	0	66	1	Female	28	0,00	0,00	1,29	0	0	0	0	0	0	0	0	0	0	0	0	0	0	0	0	0
0	S	1952	#NULL!	15	0	7	1	0	0	0	0	0	0		0		0	0			3	0	16759	1	1	65	1	Female	28	0,50	0,17	0,64	0	0	0	0	0	0	0	0	0	0	0	0	0	0	0	0	0
0		1952	2015-07-11	0	0	0	#NULL!	0	0	0	0	0	0		0	C838	0	1	2001	2001	6	1	9662	1	0	65	1
0	G	1947	#NULL!	62	0	46	1	1	8	1	4	0	0	C509	0	C509;C549;C504	1	1	1742;1820	1702;172	6	1	106306	1	1	70	2	Female	28	0,33	0,50	0,39	0	0	0	0	0	0	0	0	0	0	0	0	0	0	0	0	0
0	S	1954	#NULL!	13	0	0	0	0	4	1	0	0	0		0		0	0			5	1	15483	1	1	63	1	Female	28	0,17	0,33	0,46	0	0	0	0	0	0	0	0	0	0	0	0	0	0	0	0	0
0	OG	1950	#NULL!	8	0	1	1	0	2	1	0	0	0		0		0	0			5	1	12074	1	1	67	1	Female	28	0,00	0,00	1,14	0	0	0	0	0	0	0	0	0	0	0	0	0	0	0	0	0
0	S;G;Ä	1952	#NULL!	10	0	4	1	0	0	0	0	0	0		0		0	0			3	0	28223	1	1	65	1
0	G	1955	#NULL!	17	0	0	0	1	12	1	0	0	0		0		0	0	1809	171	5	1	3613	0	1	62	1
0	OG	1951	#NULL!	11	0	4	1	0	0	0	0	0	0		0		0	0			3	0	7828	1	1	66	1	Female	28	0,50	0,17	0,79	0	0	0	0	0	0	0	0	0	0	0	0	0	0	0	0	0
0	OG	1952	#NULL!	10	0	1	1	0	0	0	3	0	0		0		0	0			4	0	2872	0	1	65	1	Female	28	0,00	0,00	1,04	0	0	0	0	0	0	0	0	0	0	0	0	0	0	0	0	0
0		1945	#NULL!	0	0	0	#NULL!	0	0	0	0	0	0	C509	0	C509	1	1	1742	1702	3	0	911	0	0	72	2	Female	26	0,33	0,17	2,31	0	0	0	0	0	0	0	0	0	0	0	0	0	0	0	0	1
0	OG	1945	#NULL!	12	0	4	1	0	2	1	0	0	0		0		0	0			6	1	2301	0	1	72	2	Female	24	1,33	0,67	2,00	0	0	1	0	0	0	0	0	0	0	0	1	0	0	0	0	0
0		1953	#NULL!	0	0	0	#NULL!	0	0	0	0	0	0	C421	0	C911	0	1	2041	2041	3	0	1733	0	0	64	1	Female	27	0,83	1,83	2,00	0	0	0	0	0	0	0	0	0	0	0	0	0	0	0	1	0
0	S	1955	#NULL!	10	0	8	1	0	0	0	0	0	0		0		0	0			5	1	3212	0	1	62	1
0	G	1951	#NULL!	25	0	15	1	0	0	0	0	0	0		0		0	0			6	1	3156	0	1	66	1
0	G	1948	#NULL!	16	0	7	1	1	2	1	0	0	0		0		0	0			3	0	1668	0	1	69	2	Female	25	1,33	0,67	1,28	0	0	0	0	0	0	0	0	0	0	0	0	0	0	1	1	0
0	G	1953	#NULL!	15	0	1	1	0	6	1	0	0	0		0		0	0			5	1	32463	1	1	64	1
0	G	1950	#NULL!	14	0	6	1	0	4	1	0	0	0		0		0	0			6	1	18710	1	1	67	1
0	S	1951	#NULL!	16	0	5	1	0	4	1	0	0	0		0		0	0		171	6	1	8781	1	1	66	1	Female	27	0,00	0,00	0,85	0	0	0	0	0	0	0	0	0	0	0	0	0	0	0	1	0
0	S	1947	#NULL!	4	0	1	1	0	0	0	0	0	0		0		0	0			5	1	3038	0	1	70	2
0	G	1949	#NULL!	24	0	0	0	0	18	1	0	0	0		0		0	0		171	5	1	17126	1	1	68	2	Female	26	0,67	0,83	1,27	0	0	0	0	0	0	0	0	0	0	1	0	0	0	0	1	0
0		1954	2004-07-22	0	0	0	#NULL!	0	0	0	0	0	0		0	C569	0	1	1830	1750	5	1	#NULL!	#NULL!	0	63	1	Female	25	0,67	0,33	1,24	0	0	1	0	0	0	0	0	0	0	0	1	0	0	0	0	1
0	G	1955	#NULL!	15	0	3	1	0	6	1	0	0	0		0		0	0			5	1	5476	1	1	62	1
0	G	1951	#NULL!	5	0	4	1	0	0	0	0	0	0		0		0	0			4	0	2286	0	1	66	1
0	G	1946	#NULL!	10	0	1	1	0	0	0	0	0	0		0		0	0			6	1	4359	1	1	71	2	Female	27	0,33	0,00	0,59	0	0	0	0	0	0	0	0	0	0	0	0	0	0	0	0	0
0	G	1955	#NULL!	18	0	0	0	0	11	1	0	0	0		0		0	0			6	1	17595	1	1	62	1	Female	28	0,33	0,67	1,21	0	0	0	0	0	0	0	0	0	0	0	0	0	0	0	0	0
0		1947	2008-04-18	0	0	0	#NULL!	0	0	0	0	0	0	C541	0	C541	0	1	1820	172	3	0	2283	0	0	70	2
0	OG	1948	#NULL!	13	1	3	1	0	3	1	0	0	0		0		0	0			3	0	3309	0	1	69	2	Female	26	0,33	0,67	1,42	1	0	0	0	0	0	0	0	0	0	0	0	0	1	0	0	0
0		1952	#NULL!	0	0	0	#NULL!	0	0	0	0	0	0	C447	0	C437	0	1	1727	1907	3	0	4269	1	0	65	1
0	OG	1948	#NULL!	15	0	3	1	0	0	0	7	0	0		0		0	0			6	1	3591	0	1	69	2	Female	28	0,67	0,00	1,32	0	0	0	0	0	0	0	0	0	0	0	0	0	0	0	0	0
0	G	1952	#NULL!	14	0	7	1	0	0	0	0	0	0		0		0	0			5	1	6960	1	1	65	1	Female	28	0,00	0,00	1,07	0	0	0	0	0	0	0	0	0	0	0	0	0	0	0	0	0
0	G	1951	#NULL!	15	0	2	1	0	7	1	0	0	0		0		0	0		171	3	0	2074	0	1	66	1	Female	28	1,00	0,00	1,86	0	0	0	0	0	0	0	0	0	0	0	0	0	0	0	0	0
0	S	1953	#NULL!	10	0	0	0	0	2	1	0	0	0		0		0	0			5	1	26129	1	1	64	1
0	G	1952	#NULL!	9	0	4	1	0	4	1	1	0	0	C505	0	C505	1	1	1742	1702	3	0	2989	0	1	65	1	Female	28	0,17	0,17	1,04	0	0	0	0	0	0	0	0	0	0	0	0	0	0	0	0	0
0	S	1951	#NULL!	13	0	9	1	0	0	0	0	0	0	C446	0	C436	0	1	1726	1906	2	0	7863	1	1	66	1	Female	27	0,50	0,00	1,22	0	0	0	0	0	0	0	0	0	0	0	1	0	0	0	0	0
0	G	1948	#NULL!	11	0	7	1	0	3	1	0	0	0	C445	0	C437;C435	0	1	1727;1725	1907;1905	6	1	1931	0	1	69	2	Female	28	0,33	1,00	0,68	0	0	0	0	0	0	0	0	0	0	0	0	0	0	0	0	0
0	OG	1950	#NULL!	10	0	4	1	0	1	1	0	0	0		0		0	0			6	1	2913	0	1	67	1
0	G;Ä	1948	#NULL!	12	0	5	1	0	0	0	0	0	0		0		0	0			6	1	5838	1	1	69	2
0	G	1946	#NULL!	45	0	25	1	6	12	1	0	0	0		0		0	0			3	0	2922	0	1	71	2
0	G	1947	#NULL!	6	0	1	1	0	2	1	0	0	0		0		0	0			6	1	1590	0	1	70	2
0	Ä	1947	#NULL!	9	0	2	1	0	0	0	0	0	0		0		0	0			6	1	14814	1	1	70	2	Female	28	1,00	0,00	1,07	0	0	0	0	0	0	0	0	0	0	0	0	0	0	0	0	0
0	G	1948	#NULL!	9	0	9	1	0	0	0	0	0	0		0		0	0			1	0	1264	0	1	69	2
0	S	1952	#NULL!	9	0	3	1	0	0	0	0	0	0		0	C539	0	1	1809	171	5	1	4193	1	1	65	1	Female	28	0,33	0,17	1,04	0	0	0	0	0	0	0	0	0	0	0	0	0	0	0	0	0
0	S	1945	#NULL!	3	0	0	0	0	2	1	0	0	0		0		0	0			3	0	2110	0	1	72	2
0	OG	1947	#NULL!	11	0	0	0	0	4	1	0	0	0		0		0	0			3	0	2739	0	1	70	2	Female	27	1,00	1,83	2,37	0	0	1	0	0	0	0	0	0	0	0	0	0	0	0	0	0
0	G	1955	#NULL!	7	0	0	0	0	3	1	0	0	0		0		0	0			#NULL!	0	918	0	1	62	1
0	G	1954	#NULL!	10	0	2	1	0	0	0	0	0	0		0	C539	0	1	1809	171	3	0	2826	0	1	63	1	Male	28	0,00	0,00	1,00	0	0	0	0	0	0	0	0	0	0	0	0	0	0	0	0	0
0	OG	1954	#NULL!	34	0	1	1	0	31	1	0	0	0	C187	0	C187	0	1	1533	1533	3	0	2911	0	1	63	1	Female	28	1,17	0,83	1,39	0	0	0	0	0	0	0	0	0	0	0	0	0	0	0	0	0
0	G	1950	#NULL!	21	0	15	1	0	0	0	0	0	0		0		0	0			6	1	3435	0	1	67	1	Female	28	0,00	0,00	0,96	0	0	0	0	0	0	0	0	0	0	0	0	0	0	0	0	0
0	S	1947	#NULL!	6	0	2	1	0	1	1	0	0	0		0		0	0			1	0	5053	1	1	70	2	Female	26	0,67	2,00	2,88	0	0	0	0	0	0	0	0	0	0	0	0	0	0	0	1	0
0	G	1954	#NULL!	29	0	4	1	0	18	1	1	0	0		0		0	0			6	1	6349	1	1	63	1
0	G	1951	#NULL!	14	0	2	1	0	9	1	0	0	0	C343	0	C343;C539	0	1	1625;1809	1621;171	3	0	3100	0	1	66	1
0	G	1955	#NULL!	12	0	5	1	0	1	1	0	0	0		0		0	0			4	0	3274	0	1	62	1	Female	28	0,33	0,33	1,11	0	0	0	0	0	0	0	0	0	0	0	0	0	0	0	0	0
0	G	1955	#NULL!	10	0	2	1	0	0	0	0	0	0		0		0	0			5	1	3959	0	1	62	1	Female	28	0,33	0,83	0,64	0	0	0	0	0	0	0	0	0	0	0	0	0	0	0	0	0
0		1947	#NULL!	0	0	0	#NULL!	0	0	0	0	0	0		0		0	0		171	6	1	9835	1	0	70	2
0	OG	1954	#NULL!	14	0	8	1	0	0	0	0	0	0		0		0	0	1809	171	6	1	17217	1	1	63	1	Female	28	0,33	0,17	0,89	0	0	0	0	0	0	0	0	0	0	0	0	0	0	0	0	0
0	G	1952	#NULL!	21	0	9	1	0	10	1	0	0	0		0		0	0			4	0	10534	1	1	65	1	Female	28	1,00	0,17	1,36	0	0	0	0	0	0	0	0	0	0	0	0	0	0	0	0	0
0	S	1953	#NULL!	13	0	8	1	0	0	0	0	0	0		0		0	0			6	1	1785	0	1	64	1
0	G	1947	#NULL!	7	0	1	1	0	0	0	0	0	0	C183;C541	0	C501;C183;C541	1	1	1742;1530;1820	1702;1531;172	6	1	2322	0	1	70	2	Female	28	0,83	0,50	0,96	0	0	0	0	0	0	0	0	0	0	0	0	0	0	0	0	0
0	G	1945	#NULL!	13	0	4	1	0	5	1	0	0	0	C446	0	C446	0	1	1736	1916;173	3	0	8434	1	1	72	2	Female	26	0,50	0,50	0,92	0	1	0	0	0	0	0	0	0	0	0	0	1	0	0	0	0
0	G	1950	#NULL!	10	0	1	1	0	3	1	0	0	0		0		0	0			6	1	2093	0	1	67	1	Female	28	1,00	1,00	1,11	0	0	0	0	0	0	0	0	0	0	0	0	0	0	0	0	0
0	G;Ä	1949	#NULL!	9	0	0	0	0	1	1	0	0	0		0		0	0			2	0	2412	0	1	68	2	Female	27	0,67	0,00	1,00	0	0	0	0	0	0	0	0	0	0	0	1	0	0	0	0	0
0		1947	1989-08-25	0	0	0	#NULL!	0	0	0	0	0	0		0		0	0		171	#NULL!	0	#NULL!	#NULL!	0	70	2
0	G	1949	2017-07-24	15	0	5	1	0	3	1	0	0	0	C501;C252	0	C501;C252	1	1	1741;1572	1701;157	3	0	4555	1	1	68	2
0	S	1951	#NULL!	8	0	3	1	0	1	1	0	0	0		0		0	0			6	1	19564	1	1	66	1
0	G	1947	#NULL!	18	0	10	1	1	1	1	0	0	0		0		0	0			6	1	1331	0	1	70	2	Female	26	0,67	0,17	1,12	0	0	0	0	0	1	0	0	1	0	0	0	0	0	0	0	0
0		1950	2007-05-04	0	0	0	#NULL!	0	0	0	0	0	0	C509;C341	0	C508;C341	1	1	1743;1623	1707;1621	4	0	1992	0	0	67	1	Female	25	0,83	0,00	0,76	0	0	0	1	0	0	0	0	0	0	0	1	0	0	0	1	0
0	OG	1950	#NULL!	10	0	1	1	0	0	0	0	0	0		0		0	0			6	1	3387	0	1	67	1
0	S	1947	#NULL!	19	0	5	1	0	5	1	0	0	0	C445	0	C445	0	1	1735	1915	6	1	7095	1	1	70	2	Female	27	0,83	0,00	1,07	0	0	0	0	0	0	0	0	0	0	0	0	1	0	0	0	0
0	OG;G	1953	#NULL!	14	0	9	1	0	0	0	1	0	0		0		0	0			3	0	14718	1	1	64	1	Female	26	0,67	0,00	1,62	0	0	0	1	0	0	0	0	0	0	1	0	0	0	0	0	0
0	G	1952	#NULL!	22	0	1	1	0	14	1	0	0	0		0		0	0			6	1	3533	0	1	65	1	Female	28	0,67	0,00	2,11	0	0	0	0	0	0	0	0	0	0	0	0	0	0	0	0	0
0	G	1952	#NULL!	12	0	4	1	0	7	1	0	0	0		0		0	0			5	1	4584	1	1	65	1	Female	25	0,83	0,17	0,84	0	0	0	0	0	0	0	0	1	0	0	0	0	0	0	0	0
0	S	1947	#NULL!	14	0	2	1	0	4	1	0	0	0	C209	0	C209	0	1	1541	1540	3	0	3405	0	1	70	2	Female	28	0,67	0,00	1,00	0	0	0	0	0	0	0	0	0	0	0	0	0	0	0	0	0
0	G	1945	#NULL!	11	0	0	0	0	5	1	0	0	0		0		0	0			3	0	2926	0	1	72	2	Female	28	0,67	1,33	2,00	0	0	0	0	0	0	0	0	0	0	0	0	0	0	0	0	0
0	OG	1948	#NULL!	10	0	10	1	0	0	0	0	0	0		0		0	0			4	0	3077	0	1	69	2
0	G	1951	#NULL!	18	0	0	0	0	17	1	0	0	0		0		0	0			6	1	5155	1	1	66	1	Female	28	1,00	0,33	1,14	0	0	0	0	0	0	0	0	0	0	0	0	0	0	0	0	0
0	OG	1947	2015-01-26	13	0	3	1	0	9	1	0	0	0	C541	0	C209;C541	0	1	1541;1820	1540;172	6	1	13378	1	1	70	2
0	S	1954	#NULL!	9	0	0	0	0	1	1	0	0	0		0		0	0			6	1	2775	0	1	63	1
0	OG	1946	#NULL!	20	0	18	1	0	1	1	0	0	0		0		0	0			4	0	15674	1	1	71	2
0	G	1950	#NULL!	17	0	9	1	0	4	1	0	0	0		0		0	0			5	1	40159	1	1	67	1
0	G	1945	#NULL!	17	0	9	1	0	1	1	1	0	0		0		0	0			3	0	21151	1	1	72	2	Female	23	0,33	0,33	1,17	0	0	0	1	0	0	0	0	0	0	0	1	0	0	0	0	1
0	OG	1948	#NULL!	18	0	3	1	0	10	1	0	0	1		0	C501	1	1	1741	1701	6	1	5924	1	1	69	2
0	OG	1949	#NULL!	15	0	1	1	0	12	1	0	0	0		0		0	0			6	1	36954	1	1	68	2
0	G	1950	#NULL!	11	0	4	1	0	0	0	0	0	0		0		0	0			4	0	7540	1	1	67	1	Female	26	0,33	0,00	1,50	0	0	0	0	0	0	0	0	0	0	0	0	0	0	0	1	0
0	G	1947	#NULL!	35	0	0	0	0	32	1	0	0	0		0		0	0			4	0	5396	1	1	70	2	Female	25	0,50	0,17	1,56	0	0	0	1	0	0	0	0	0	0	1	0	0	0	0	0	0
0	G	1954	#NULL!	2	0	1	1	0	0	0	0	0	0		0		0	0			6	1	3887	0	1	63	1
0	G	1949	#NULL!	14	0	0	0	0	8	1	0	0	0		0		0	0			2	0	4091	1	1	68	2	Female	28	1,00	0,33	1,36	0	0	0	0	0	0	0	0	0	0	0	0	0	0	0	0	0
0	G	1954	#NULL!	17	0	5	1	0	5	1	0	0	0		0		0	0			1	0	1267	0	1	63	1
0	G	1953	#NULL!	7	0	0	0	0	6	1	0	0	0		0		0	0			3	0	2406	0	1	64	1
0	G	1952	#NULL!	23	0	0	0	0	19	1	0	0	0		0		0	0			4	0	3336	0	1	65	1	Female	26	0,33	0,00	0,85	0	0	0	1	0	0	0	0	0	0	0	1	0	0	0	0	0
0	G	1948	#NULL!	5	0	0	0	0	4	1	0	0	0	C724	0	C724	0	1	1920	1930	2	0	3845	0	1	69	2
0	G	1952	#NULL!	38	0	0	0	0	36	1	0	0	0		0		0	0			3	0	3291	0	1	65	1
0	G	1948	2011-05-29	5	0	1	1	0	1	1	0	0	0	C509;C504	0	C509;C504	1	1	1741;1742	1701;1702	6	1	2466	0	1	69	2	Female	27	0,17	0,00	0,96	0	0	1	0	0	0	0	0	0	0	0	0	0	0	0	0	0
0	S	1949	#NULL!	9	0	3	1	1	0	0	0	0	0		0		0	0			4	0	6334	1	1	68	2
0	G	1947	#NULL!	10	0	4	1	0	0	0	0	0	0		0		0	0			6	1	3501	0	1	70	2	Female	26	0,67	0,17	1,77	0	0	1	0	0	0	0	0	0	0	0	1	0	0	0	0	0
0	G	1947	#NULL!	7	0	3	1	0	0	0	0	0	0		0		0	0			5	1	8678	1	1	70	2	Female	24	0,17	0,33	0,54	0	0	1	0	1	0	0	0	0	0	0	1	0	0	0	0	0
0	OG;G	1946	#NULL!	23	0	0	0	0	15	1	0	0	0		0		0	0			6	1	5510	1	1	71	2	Female	28	0,17	0,00	1,00	0	0	0	0	0	0	0	0	0	0	0	0	0	0	0	0	0
0	G	1955	#NULL!	16	0	7	1	0	2	1	0	0	0		0		0	0			3	0	10005	1	1	62	1
0	OG	1950	#NULL!	27	0	20	1	0	3	1	0	0	0	C509	0	C509	1	1	1742	1702	5	1	3563	0	1	67	1	Female	25	0,67	0,33	1,44	0	1	0	0	0	0	0	1	0	0	0	0	0	0	0	1	0
0	OG	1948	#NULL!	7	0	2	1	0	0	0	0	0	0		0		0	0			2	0	16510	1	1	69	2	Female	28	1,00	0,83	1,36	0	0	0	0	0	0	0	0	0	0	0	0	0	0	0	0	0
0	OG	1951	#NULL!	15	0	3	1	0	5	1	0	0	0	C509	0	C509	1	1	1741	1701	6	1	3061	0	1	66	1
0	G	1952	#NULL!	8	0	2	1	0	4	1	0	0	0		0		0	0			3	0	5048	1	1	65	1
0	S	1954	#NULL!	28	0	0	0	0	23	1	0	0	0		0		0	0			5	1	4012	0	1	63	1	Female	24	0,33	0,67	0,75	0	0	1	0	0	0	0	0	0	0	0	1	0	0	0	0	1
0	OG	1954	#NULL!	5	0	1	1	0	0	0	0	0	0		0		0	0			3	0	2836	0	1	63	1	Female	26	0,33	0,00	1,19	0	0	0	1	0	0	0	0	0	0	1	0	0	0	0	0	0
0	G	1954	#NULL!	14	0	8	1	0	5	1	0	0	0		0		0	0			5	1	3003	0	1	63	1	Female	28	0,83	0,17	0,79	0	0	0	0	0	0	0	0	0	0	0	0	0	0	0	0	0
0	G	1954	#NULL!	8	0	2	1	0	0	0	0	0	0	C443	0	C433	0	1	1723	1903	2	0	5709	1	1	63	1	Female	28	0,33	0,33	0,64	0	0	0	0	0	0	0	0	0	0	0	0	0	0	0	0	0
0	G	1948	2011-06-03	3	0	0	0	0	2	1	0	0	0	C180	0	C180	0	1	1534	1530;171	6	1	2026	0	1	69	2	Female	24	0,50	0,33	0,92	0	0	0	0	0	1	0	0	1	0	0	0	0	0	0	0	1
0	S	1953	#NULL!	9	0	3	1	0	0	0	0	0	0		0		0	0			4	0	4263	1	1	64	1	Female	28	0,83	1,17	1,57	0	0	0	0	0	0	0	0	0	0	0	0	0	0	0	0	0
0		1949	1995-07-17	0	0	0	#NULL!	0	0	0	0	0	0		0	C719	0	1	1919	1930	6	1	#NULL!	#NULL!	0	68	2	Female	26	0,17	0,00	0,81	0	0	0	0	0	0	0	0	0	0	0	1	0	0	0	0	1
0	S	1949	#NULL!	16	0	5	1	0	3	1	0	0	0		0		0	0			3	0	3158	0	1	68	2
0	Ä	1952	#NULL!	15	0	5	1	0	3	1	0	0	0		0		0	0			5	1	5356	1	1	65	1	Female	26	1,00	0,17	1,46	0	0	0	0	0	1	0	0	0	1	0	0	0	0	0	0	0
0	G	1946	#NULL!	9	0	1	1	0	0	0	0	0	0		0		0	0			5	1	18678	1	1	71	2
0	OG	1950	#NULL!	4	0	0	0	0	2	1	0	0	0		0		0	0			5	1	2804	0	1	67	1
0	G	1950	#NULL!	43	0	34	1	0	1	1	0	0	0		0		0	0			4	0	3312	0	1	67	1
0	S	1948	#NULL!	1	0	1	1	0	0	0	0	0	0		0		0	0			5	1	2027	0	1	69	2
0	G;S	1955	#NULL!	20	0	6	1	0	7	1	0	0	0		0		0	0			3	0	7285	1	1	62	1	Female	28	0,67	0,17	1,11	0	0	0	0	0	0	0	0	0	0	0	0	0	0	0	0	0
0	S	1951	#NULL!	11	0	4	1	0	0	0	0	0	0		0		0	0			5	1	3932	0	1	66	1	Female	28	1,00	0,83	1,00	0	0	0	0	0	0	0	0	0	0	0	0	0	0	0	0	0
0	OG;G	1953	#NULL!	15	0	1	1	0	12	1	0	0	0		0		0	0			3	0	2779	0	1	64	1	Female	28	0,67	0,17	1,32	0	0	0	0	0	0	0	0	0	0	0	0	0	0	0	0	0
0	G	1951	#NULL!	5	0	0	0	0	1	1	0	0	0		0		0	0			2	0	1715	0	1	66	1
0	G	1948	#NULL!	11	0	6	1	0	0	0	0	0	0		0		0	0			6	1	16666	1	1	69	2	Female	28	1,00	0,00	0,96	0	0	0	0	0	0	0	0	0	0	0	0	0	0	0	0	0
0	G	1954	#NULL!	14	0	7	1	0	1	1	0	0	0		0		0	0			5	1	5140	1	1	63	1	Female	28	0,17	0,00	1,00	0	0	0	0	0	0	0	0	0	0	0	0	0	0	0	0	0
0	G;Ä	1945	#NULL!	14	0	5	1	1	4	1	0	0	0		0		0	0			3	0	46552	1	1	72	2	Female	28	0,33	0,67	1,57	0	0	0	0	0	0	0	0	0	0	0	0	0	0	0	0	0
0	OG	1950	#NULL!	3	0	1	1	0	0	0	0	0	0		0		0	0			6	1	280	0	1	67	1	Female	26	0,83	0,00	1,00	0	0	1	0	0	0	0	0	0	0	0	0	0	0	0	0	0
0		1951	2007-08-23	0	0	0	#NULL!	0	0	0	0	0	0	C539	0	C539	0	1	1809	171	5	1	2073	0	0	66	1
0	G	1950	#NULL!	25	0	12	1	1	7	1	2	0	0		0		0	0			3	0	1640	0	1	67	1	Female	18	0,33	0,00	1,11	1	1	0	1	0	0	0	0	0	0	0	0	1	1	1	0	1
0	G	1947	#NULL!	10	0	9	1	0	0	0	0	0	0	C509	0	C509	1	1	1741;1742	1701;1702	6	1	5612	1	1	70	2	Female	28	0,33	0,17	1,07	0	0	0	0	0	0	0	0	0	0	0	0	0	0	0	0	0
0		1950	#NULL!	0	0	0	#NULL!	0	0	0	0	0	0		0		0	0		171	6	1	11662	1	0	67	1
0	G	1949	#NULL!	4	0	0	0	0	1	1	0	0	0		0		0	0			3	0	9770	1	1	68	2	Female	27	0,67	1,00	1,81	0	0	0	0	0	0	0	0	0	0	0	0	0	0	0	0	0
0	OG	1953	#NULL!	9	0	2	1	0	0	0	0	0	0		0		0	0			6	1	3502	0	1	64	1
0	G	1946	#NULL!	7	0	1	1	0	0	0	0	0	0		0		0	0			5	1	7977	1	1	71	2	Female	27	0,33	0,33	1,19	0	0	0	0	0	0	0	0	0	0	0	0	0	0	0	0	0
0	OG	1955	#NULL!	10	0	3	1	0	0	0	0	0	0		0		0	0			5	1	3603	0	1	62	1	Female	28	0,33	0,17	0,43	0	0	0	0	0	0	0	0	0	0	0	0	0	0	0	0	0
0	G	1950	#NULL!	21	0	0	0	0	14	1	0	1	1		0	C509	1	1	1741	1701	3	0	5538	1	1	67	1	Female	27	1,50	1,83	2,19	0	0	0	0	0	0	0	0	0	0	0	0	0	0	0	0	0
0	G;Ä	1955	#NULL!	4	0	1	1	0	2	1	0	0	0		0		0	0			6	1	12094	1	1	62	1
0	G	1953	#NULL!	17	0	3	1	0	1	1	3	0	0		0		0	0			3	0	5852	1	1	64	1	Female	28	1,83	0,33	1,75	0	0	0	0	0	0	0	0	0	0	0	0	0	0	0	0	0
0	G	1949	#NULL!	30	0	26	1	0	1	1	0	0	0		0		0	0			4	0	2566	0	1	68	2	Female	28	1,00	0,00	1,64	0	0	0	0	0	0	0	0	0	0	0	0	0	0	0	0	0
0	OG	1947	#NULL!	39	0	0	0	1	36	1	0	0	0		0		0	0			6	1	2056	0	1	70	2	Female	25	0,83	0,17	0,52	0	0	0	0	0	0	1	0	0	0	0	1	0	0	0	0	1
0	S	1949	2014-11-23	8	0	0	0	0	5	1	0	0	0	C509	0	C509	1	1	1741	1701	3	0	2214	0	1	68	2
0	OG	1947	#NULL!	37	0	2	1	0	30	1	2	0	0		0	C539	0	1	1809	171	6	1	6068	1	1	70	2
0	G	1953	#NULL!	6	0	1	1	0	0	0	0	0	0		0		0	0			6	1	2382	0	1	64	1	Female	27	0,50	0,83	0,93	0	0	0	0	0	0	0	0	0	0	0	1	0	0	0	0	0
0	G	1955	#NULL!	9	0	3	1	0	0	0	0	0	0		0		0	0			4	0	8791	1	1	62	1	Female	28	1,00	0,33	1,82	0	0	0	0	0	0	0	0	0	0	0	0	0	0	0	0	0
0	G	1948	#NULL!	13	0	4	1	0	2	1	0	0	0		0		0	0			4	0	3746	0	1	69	2	Female	25	0,50	0,33	0,92	0	0	0	1	0	0	0	0	0	0	0	1	0	0	0	0	1
0	S	1946	#NULL!	3	0	2	1	0	0	0	0	0	0		0		0	0			6	1	3811	0	1	71	2
0	G	1949	#NULL!	10	0	0	0	0	4	1	0	0	0	C341	0	C341	0	1	1623	1621	3	0	1170	0	1	68	2	Female	26	0,33	0,33	1,00	0	0	0	0	0	0	0	0	0	0	0	0	0	1	1	0	0
0	G	1953	#NULL!	7	0	1	1	0	0	0	0	0	0		0		0	0			6	1	2654	0	1	64	1
0		1951	2014-11-05	0	0	0	#NULL!	0	0	0	0	0	0	C252	0	C252	0	1	1572	157	6	1	7342	1	0	66	1	Female	28	0,33	0,00	1,04	0	0	0	0	0	0	0	0	0	0	0	0	0	0	0	0	0
0	S	1950	#NULL!	48	0	0	0	0	41	1	1	0	0		0		0	0			5	1	5652	1	1	67	1
0	G	1954	#NULL!	11	0	2	1	0	1	1	0	0	0		0		0	0			7	1	2855	0	1	63	1
0	G	1946	#NULL!	17	0	0	0	0	10	1	0	0	0		0		0	0			4	0	42596	1	1	71	2
0	G	1949	#NULL!	7	0	0	0	0	4	1	0	0	0		0		0	0			5	1	4398	1	1	68	2	Female	26	1,00	0,33	1,69	0	0	0	0	0	0	0	0	0	0	0	0	0	0	1	0	0
0		1950	#NULL!	0	0	0	#NULL!	0	0	0	0	0	0	C421	0	C911	0	1	2041	2041	6	1	1598	0	0	67	1
0	G	1945	#NULL!	13	0	2	1	0	3	1	1	0	0		0		0	0			3	0	3740	0	1	72	2
0	G	1948	#NULL!	11	0	3	1	0	3	1	2	0	0		0		0	0			3	0	1478	0	1	69	2	Female	28	1,17	0,67	1,18	0	0	0	0	0	0	0	0	0	0	0	0	0	0	0	0	0
0	G;Ä	1952	#NULL!	4	0	1	1	0	1	1	0	0	0		0		0	0			3	0	35514	1	1	65	1	Female	27	0,00	0,00	0,78	0	0	0	0	0	0	0	0	0	0	0	0	0	0	0	0	0
0	G	1952	#NULL!	10	0	6	1	0	0	0	0	0	0		0		0	0			5	1	33613	1	1	65	1	Female	28	0,67	0,00	0,21	0	0	0	0	0	0	0	0	0	0	0	0	0	0	0	0	0
0	G	1950	#NULL!	8	0	1	1	0	0	0	0	0	0		0		0	0			3	0	1924	0	1	67	1
0	G	1946	#NULL!	23	0	0	0	0	18	1	0	0	0	C509	0	C509	1	1	1741	1701	3	0	6376	1	1	71	2	Female	28	0,17	0,33	1,18	0	0	0	0	0	0	0	0	0	0	0	0	0	0	0	0	0
0	S	1947	#NULL!	18	0	5	1	1	6	1	0	0	0	C504	0	C504	1	1	1742	1702	6	1	26127	1	1	70	2
0		1948	1991-09-06	0	0	0	#NULL!	0	0	0	0	0	0		0		0	0	1622	1621	6	1	#NULL!	#NULL!	0	69	2
0	G	1953	#NULL!	7	0	0	0	0	2	1	0	0	0		0		0	0			4	0	1595	0	1	64	1
0		1955	#NULL!	0	0	0	#NULL!	0	0	0	0	0	0	C542	0	C559	0	1	1799	174	3	0	3418	0	0	62	1
0	G	1950	#NULL!	7	0	4	1	0	0	0	0	0	0		0		0	0		171	6	1	7786	1	1	67	1
0	G	1952	#NULL!	10	0	6	1	0	1	1	1	0	0		0		0	0			6	1	16799	1	1	65	1	Female	28	0,67	0,50	0,57	0	0	0	0	0	0	0	0	0	0	0	0	0	0	0	0	0
0	G	1945	#NULL!	8	0	0	0	0	6	1	0	0	0		0		0	0			3	0	12272	1	1	72	2
0	S	1947	#NULL!	5	0	1	1	0	0	0	0	0	0		0		0	0			5	1	8642	1	1	70	2	Female	28	0,17	0,00	0,79	0	0	0	0	0	0	0	0	0	0	0	0	0	0	0	0	0
0	G	1952	#NULL!	4	0	1	1	0	0	0	0	0	0		0		0	0		171	4	0	11701	1	1	65	1	Female	28	0,50	0,00	0,93	0	0	0	0	0	0	0	0	0	0	0	0	0	0	0	0	0
0	G;Ä	1946	#NULL!	11	0	7	1	0	3	1	0	0	0		0	C509	1	1	1741	1701	4	0	2165	0	1	71	2	Female	25	0,17	0,00	0,64	0	0	0	1	0	0	0	0	0	0	0	1	0	0	0	0	0
0	G	1948	#NULL!	43	0	35	1	3	3	1	0	0	0		0		0	0			6	1	886	0	1	69	2
0	OG	1955	#NULL!	12	0	1	1	0	2	1	0	0	0		0		0	0			6	1	4877	1	1	62	1	Female	28	0,33	0,17	0,29	0	0	0	0	0	0	0	0	0	0	0	0	0	0	0	0	0
0	OG	1954	#NULL!	10	0	4	1	0	1	1	0	0	0		0		0	0			3	0	2387	0	1	63	1
0	Ä	1947	#NULL!	8	0	0	0	0	6	1	0	0	0		0		0	0			1	0	3928	0	1	70	2
0	OG	1946	#NULL!	20	0	0	0	0	12	1	0	0	0		0		0	0			1	0	3020	0	1	71	2	Female	23	0,60	1,20	1,48	1	0	0	0	0	0	0	0	0	0	0	0	1	1	1	0	0
0	G	1950	#NULL!	17	0	5	1	0	8	1	0	0	0		0	C829	0	1	2001	2001	6	1	3625	0	1	67	1	Female	28	0,33	0,00	1,14	0	0	0	0	0	0	0	0	0	0	0	0	0	0	0	0	0
0	G	1947	#NULL!	18	0	3	1	0	8	1	0	0	0		0		0	0			5	1	7336	1	1	70	2
0	OG	1946	#NULL!	18	0	1	1	0	8	1	0	0	0	C443	0	C443	0	1	1733	1913	5	1	3034	0	1	71	2	Female	26	0,17	0,50	1,23	0	0	0	0	0	0	0	0	0	0	0	0	1	0	0	1	0
0	OG	1950	#NULL!	14	0	5	1	0	3	1	1	0	0		0		0	0			3	0	1511	0	1	67	1	Female	25	0,80	0,00	2,00	0	0	0	0	0	0	1	0	0	0	0	1	0	0	0	0	0
0	G	1955	#NULL!	25	0	12	1	0	9	1	0	0	0		0		0	0			4	0	33202	1	1	62	1	Female	28	0,33	0,83	1,00	0	0	0	0	0	0	0	0	0	0	0	0	0	0	0	0	0
0	Ä	1946	#NULL!	9	0	4	1	0	0	0	0	0	0		0		0	0			3	0	9802	1	1	71	2	Female	28	0,00	0,00	1,07	0	0	0	0	0	0	0	0	0	0	0	0	0	0	0	0	0
0	G	1948	#NULL!	24	0	11	1	0	12	1	0	0	0	C504	0	C504	1	1	1741	1701	5	1	4052	1	1	69	2
0		1950	1998-09-28	0	0	0	#NULL!	0	0	0	0	0	0		0		1	0	1742	1702	5	1	#NULL!	#NULL!	0	67	1
0	S	1953	#NULL!	4	0	1	1	0	0	0	0	0	0		0		0	0			6	1	40968	1	1	64	1
0	G	1948	#NULL!	15	0	1	1	0	7	1	0	0	0	C509	0	C509	1	1	1741	1701	3	0	3739	0	1	69	2	Female	26	0,67	0,00	2,23	0	0	0	0	0	0	0	0	0	0	0	0	1	1	0	0	0
0	G	1945	#NULL!	24	0	16	1	0	0	0	3	0	0		0		0	0			3	0	1821	0	1	72	2	Female	28	0,50	0,00	1,11	0	0	0	0	0	0	0	0	0	0	0	0	0	0	0	0	0
0	OG	1946	2017-05-17	27	0	10	1	0	10	1	0	0	0	C809	0	C763;C509	1	1	1953;1742	1994;1702	3	0	1772	0	1	71	2
0	OG	1946	#NULL!	8	0	3	1	0	0	0	0	0	0		0		0	0			3	0	3571	0	1	71	2	Female	25	0,33	1,00	1,20	0	0	1	0	0	1	0	0	0	0	0	0	0	0	0	1	0
0	S	1945	#NULL!	12	0	3	1	0	1	1	0	0	0		0		0	0			3	0	1496	0	1	72	2
0	S	1953	2017-09-16	5	0	0	0	1	2	1	0	0	0	C343	0	C343;C539	0	1	1625;1809	1621;171	4	0	1870	0	1	64	1
0	G	1952	#NULL!	18	0	3	1	0	7	1	4	0	0		0		0	0			3	0	11348	1	1	65	1	Female	28	0,17	0,00	0,43	0	0	0	0	0	0	0	0	0	0	0	0	0	0	0	0	0
0	S	1947	2015-10-07	9	0	0	0	0	4	1	0	0	0	C443;C679	0	C433;C679	0	1	1723;1889;1809	1903;1810;171	3	0	2247	0	1	70	2	Female	24	0,83	0,00	0,75	0	0	0	0	0	1	0	0	1	0	0	0	0	0	0	1	0
0	G	1955	#NULL!	4	0	2	1	0	0	0	0	0	0		0		0	0			6	1	3953	0	1	62	1	Female	24	0,33	0,00	0,75	0	0	0	0	0	0	0	0	0	0	0	0	0	0	1	1	1
0	G	1948	#NULL!	9	0	5	1	0	2	1	0	0	0		0		0	0			6	1	3502	0	1	69	2	Female	28	0,50	0,17	0,82	0	0	0	0	0	0	0	0	0	0	0	0	0	0	0	0	0
0	OG	1953	#NULL!	13	0	3	1	0	0	0	0	0	0		0		0	0		171	5	1	11610	1	1	64	1	Female	28	0,17	0,00	1,00	0	0	0	0	0	0	0	0	0	0	0	0	0	0	0	0	0
0	OG	1948	2017-03-21	14	0	8	1	0	0	0	0	0	0	C739;C187	0	C739;C187	0	1	1939;1533	194;1533	3	0	1889	0	1	69	2	Female	28	0,33	0,83	1,07	0	0	0	0	0	0	0	0	0	0	0	0	0	0	0	0	0
0	S	1951	#NULL!	8	0	0	0	0	1	1	0	0	0		0		0	0			6	1	9686	1	1	66	1	Female	28	0,83	0,67	0,96	0	0	0	0	0	0	0	0	0	0	0	0	0	0	0	0	0
0	S	1951	#NULL!	16	0	6	1	0	0	0	0	0	0		0	C505	1	1	1742	1702	3	0	4737	1	1	66	1
0	S;G	1949	#NULL!	21	0	0	0	0	20	1	0	0	0		0		0	0			6	1	20008	1	1	68	2	Female	28	0,00	0,00	1,71	0	0	0	0	0	0	0	0	0	0	0	0	0	0	0	0	0
0	S;G	1948	#NULL!	9	0	1	1	0	4	1	0	0	0		0		0	0			3	0	2821	0	1	69	2
0	OG	1955	2016-01-14	7	0	6	1	0	1	1	0	0	0	C541	0	C541	0	1	1820	172	4	0	5558	1	1	62	1	Female	28	0,17	0,17	0,54	0	0	0	0	0	0	0	0	0	0	0	0	0	0	0	0	0
0	S	1950	#NULL!	22	0	11	1	0	3	1	1	0	0		0		0	0			5	1	3603	0	1	67	1	Female	28	0,00	0,00	0,39	0	0	0	0	0	0	0	0	0	0	0	0	0	0	0	0	0
0	G	1951	#NULL!	4	0	1	1	0	0	0	0	0	0		0		0	0			5	1	6102	1	1	66	1	Female	25	1,00	0,33	1,04	0	0	1	0	0	0	0	0	0	0	1	0	0	0	0	0	0
0	G	1953	#NULL!	10	0	0	0	0	1	1	0	0	0		0		0	0			6	1	6384	1	1	64	1	Female	24	0,67	0,00	1,33	0	0	1	0	0	0	0	0	0	0	1	0	0	0	0	0	0
0		1955	2013-01-13	0	0	0	#NULL!	0	0	0	0	0	0		0	C851	0	1	2001	2001	2	0	1251	0	0	62	1
0	OG	1955	#NULL!	15	0	4	1	0	1	1	0	0	0		0		0	0			2	0	1491	0	1	62	1
0	S	1947	#NULL!	39	0	0	0	0	32	1	3	0	0		0		0	0			1	0	851	0	1	70	2
0	G	1952	#NULL!	9	0	6	1	0	0	0	0	0	0		0		0	0			6	1	3667	0	1	65	1	Female	26	1,00	0,67	0,69	0	0	0	0	0	0	0	0	0	0	0	1	0	0	0	0	1
0	S;G	1954	#NULL!	11	0	8	1	0	1	1	0	0	0		0		0	0			6	1	1609	0	1	63	1	Female	28	0,33	0,00	0,93	0	0	0	0	0	0	0	0	0	0	0	0	0	0	0	0	0
0	G	1951	#NULL!	16	0	8	1	0	2	1	0	0	0		0		0	0			6	1	6706	1	1	66	1	Female	28	0,33	0,00	1,86	0	0	0	0	0	0	0	0	0	0	0	0	0	0	0	0	0
0		1945	2011-10-06	0	0	0	#NULL!	0	0	0	0	0	0	C187	0	C184;C509;C163;C640;C659;C187	1	1	1531;1741;1511;1890;1891;1533;1530	1531;1701;1510;1800;1801;1533;171;172	3	0	2053	0	0	72	2	Female	23	1,00	0,17	1,83	0	0	1	0	0	0	0	0	1	1	0	0	0	0	1	0	0
0	G	1952	#NULL!	12	0	4	1	0	1	1	0	0	0		0		0	0			3	0	2477	0	1	65	1	Female	28	0,67	0,00	0,50	0	0	0	0	0	0	0	0	0	0	0	0	0	0	0	0	0
0	G	1946	#NULL!	32	0	17	1	0	13	1	0	0	0		0		0	0		171	2	0	4988	1	1	71	2
0		1946	1999-10-13	0	0	0	#NULL!	0	0	0	0	0	0		0	C920	0	1	2050	2050	1	0	#NULL!	#NULL!	0	71	2	Female	28	1,17	0,50	1,00	0	0	0	0	0	0	0	0	0	0	0	0	0	0	0	0	0
0	G	1946	#NULL!	11	0	3	1	0	0	0	0	0	0		0		0	0			6	1	3152	0	1	71	2	Female	28	0,50	0,33	0,75	0	0	0	0	0	0	0	0	0	0	0	0	0	0	0	0	0
0	G	1949	#NULL!	9	0	1	1	0	0	0	0	0	0		0		0	0			5	1	1920	0	1	68	2
0	G	1950	#NULL!	23	0	21	1	0	1	1	0	0	0	C209	0	C209	0	1	1541	1540	6	1	9967	1	1	67	1	Female	28	2,00	0,00	1,68	0	0	0	0	0	0	0	0	0	0	0	0	0	0	0	0	0
0	S	1949	#NULL!	30	0	1	1	0	25	1	0	0	0		0		0	0	1809	171	2	0	11802	1	1	68	2	Female	27	0,50	0,33	0,52	0	0	0	0	0	0	0	0	0	0	0	#SKÄRNING!	0	0	0	1	0
0	OG	1953	#NULL!	35	0	13	1	0	20	1	0	0	0		0		0	0			5	1	5283	1	1	64	1	Female	28	1,50	0,33	1,14	0	0	0	0	0	0	0	0	0	0	0	0	0	0	0	0	0
0	S	1954	#NULL!	8	0	0	0	0	1	1	0	0	0		0		0	0		171	5	1	5831	1	1	63	1
0	OG	1949	#NULL!	28	0	1	1	0	26	1	0	0	0		0		0	0			3	0	1303	0	1	68	2
0	OG	1947	#NULL!	25	0	7	1	0	15	1	0	0	0		0		0	0			4	0	11659	1	1	70	2
0	G	1953	#NULL!	12	0	3	1	0	0	0	0	0	0		0		0	0			6	1	8464	1	1	64	1
0	OG	1945	#NULL!	6	0	0	0	0	2	1	0	0	0		0	C539	0	1	1809	171	4	0	2970	0	1	72	2	Female	28	0,17	0,00	1,04	0	0	0	0	0	0	0	0	0	0	0	0	0	0	0	0	0
0	G;Ä	1953	#NULL!	17	1	9	1	0	3	1	0	0	0		0		0	0			6	1	4531	1	1	64	1
0	G	1953	#NULL!	15	0	9	1	0	0	0	0	0	0		0		0	0			6	1	3944	0	1	64	1
0	G	1948	#NULL!	18	0	0	0	0	16	1	0	0	0		0		0	0			3	0	2918	0	1	69	2	Female	28	0,67	0,17	0,79	0	0	0	0	0	0	0	0	0	0	0	0	0	0	0	0	0
0	Ä	1949	#NULL!	34	0	1	1	0	32	1	0	0	0		0		0	0			6	1	7650	1	1	68	2	Female	28	0,33	1,33	1,57	0	0	0	0	0	0	0	0	0	0	0	0	0	0	0	0	0
0	S	1952	#NULL!	9	0	1	1	0	0	0	0	0	0		0		0	0			6	1	3954	0	1	65	1	Female	28	0,17	0,17	1,07	0	0	0	0	0	0	0	0	0	0	0	0	0	0	0	0	0
0	G	1953	#NULL!	12	0	4	1	0	0	0	0	0	0	C180;C504	0	C180;C504	0	1	1534;1741	1530;1701	5	1	5146	1	1	64	1
0		1954	1997-01-29	0	0	0	#NULL!	0	0	0	0	0	0		0	C349	0	1	1629	1621;171	6	1	#NULL!	#NULL!	0	63	1
0		1946	1998-01-10	0	0	0	#NULL!	0	0	0	0	0	0		0	C259	0	1	1579	157	3	0	#NULL!	#NULL!	0	71	2	Female	28	0,00	0,17	0,93	0	0	0	0	0	0	0	0	0	0	0	0	0	0	0	0	0
0	G	1952	#NULL!	11	0	3	1	0	1	1	0	0	0	C541	0	C541	0	1	1820	172	4	0	10781	1	1	65	1
0	S	1950	#NULL!	14	0	6	1	0	0	0	0	0	0	C343	0	C343	0	1	1625	1621	3	0	1437	0	1	67	1	Female	25	1,50	0,00	2,00	0	0	0	0	0	0	0	0	0	0	1	0	0	0	0	0	1
0	G	1946	#NULL!	8	0	6	1	0	0	0	0	0	0		0		0	0			6	1	19682	1	1	71	2
0	G	1950	#NULL!	24	0	9	1	0	12	1	0	0	0		0		0	0			7	1	8077	1	1	67	1
0	G	1954	#NULL!	10	0	2	1	0	0	0	0	0	0		0		0	0			3	0	4865	1	1	63	1
0	G	1954	#NULL!	13	0	8	1	0	0	0	0	0	0		0		0	0			7	1	7130	1	1	63	1
0	G	1947	#NULL!	8	0	3	1	0	0	0	0	0	0		0		0	0			2	0	3202	0	1	70	2	Female	28	0,50	0,50	0,79	0	0	0	0	0	0	0	0	0	0	0	0	0	0	0	0	0
0	OG	1953	#NULL!	6	0	2	1	0	2	1	0	0	0		0		0	0			6	1	3659	0	1	64	1	Female	28	0,17	0,17	0,68	0	0	0	0	0	0	0	0	0	0	0	0	0	0	0	0	0
0	G	1950	#NULL!	14	0	7	1	0	3	1	1	0	0		0		0	0			5	1	6099	1	1	67	1	Female	28	0,17	0,00	1,61	0	0	0	0	0	0	0	0	0	0	0	0	0	0	0	0	0
0	G	1947	#NULL!	10	0	1	1	0	4	1	0	0	0		0	C209	0	1	1541	1540	4	0	3111	0	1	70	2	Female	27	0,17	0,67	0,48	0	0	0	1	0	0	0	0	0	0	0	0	0	0	0	0	0
0	S	1950	#NULL!	13	0	4	1	1	3	1	0	0	0		0		0	0			1	0	1440	0	1	67	1	Female	24	0,67	0,67	1,42	0	0	1	0	0	0	0	0	0	0	0	0	0	0	1	1	0
0	G	1953	#NULL!	2	0	1	1	0	0	0	0	0	0		0		0	0			5	1	2312	0	1	64	1
0	OG	1954	#NULL!	10	0	1	1	0	0	0	0	0	0		0		0	0			3	0	11837	1	1	63	1	Female	28	0,00	0,00	0,21	0	0	0	0	0	0	0	0	0	0	0	0	0	0	0	0	0
0	G;S	1950	#NULL!	7	0	0	0	0	4	1	1	0	0		0		0	0			5	1	7791	1	1	67	1	Female	28	0,33	0,33	2,00	0	0	0	0	0	0	0	0	0	0	0	0	0	0	0	0	0
0	S	1950	#NULL!	17	0	0	0	0	17	1	0	0	0		0		0	0			3	0	1640	0	1	67	1
0	Ä	1947	#NULL!	7	0	2	1	0	2	1	0	0	0		0		0	0			4	0	52281	1	1	70	2	Female	26	0,33	0,00	0,35	1	0	0	0	0	0	0	0	0	0	0	0	0	0	0	1	0
0	G	1951	#NULL!	12	0	3	1	0	4	1	0	0	0		0		0	0			3	0	47823	1	1	66	1	Female	28	0,00	0,00	1,00	0	0	0	0	0	0	0	0	0	0	0	0	0	0	0	0	0
0	G	1954	#NULL!	11	0	7	1	0	1	1	1	0	0		0		0	0			7	1	9530	1	1	63	1
0	OG	1951	#NULL!	10	0	3	1	0	0	0	0	0	0		0		0	0			5	1	6496	1	1	66	1
0	S	1948	#NULL!	4	0	0	0	0	1	1	0	0	0		0		0	0			5	1	1385	0	1	69	2
0	G	1954	#NULL!	9	0	7	1	0	2	1	0	0	0		0		0	0			4	0	2037	0	1	63	1	Female	28	0,17	0,17	1,00	0	0	0	0	0	0	0	0	0	0	0	0	0	0	0	0	0
0	S	1948	#NULL!	28	0	1	1	0	12	1	8	0	0		0		0	0			3	0	2316	0	1	69	2
0	G	1950	#NULL!	9	0	1	1	0	0	0	0	0	0		0		0	0			5	1	5544	1	1	67	1	Female	28	0,50	0,00	0,96	0	0	0	0	0	0	0	0	0	0	0	0	0	0	0	0	0
0	G	1950	#NULL!	9	0	2	1	0	0	0	0	0	0		0		0	0			6	1	8353	1	1	67	1
0	OG	1949	2012-03-29	2	0	1	1	0	0	0	0	0	0	C713	0	C713	0	1	1913	1930	5	1	9850	1	1	68	2
0	G	1946	#NULL!	12	0	0	0	0	4	1	0	0	0	C447	0	C447	0	1	1737	1917	2	0	14126	1	1	71	2	Female	28	0,00	0,00	0,93	0	0	0	0	0	0	0	0	0	0	0	0	0	0	0	0	0
0	S	1953	#NULL!	11	0	1	1	0	2	1	0	0	0		0		0	0			6	1	3385	0	1	64	1	Female	28	0,00	0,00	1,18	0	0	0	0	0	0	0	0	0	0	0	0	0	0	0	0	0
0	G;Ä	1950	#NULL!	12	0	3	1	0	0	0	1	0	0		0	C541	0	1	1820	172	3	0	15846	1	1	67	1	Female	27	0,83	0,33	1,04	0	0	0	0	0	0	0	0	0	0	0	0	0	0	0	0	0
0	S	1948	#NULL!	17	0	3	1	0	13	1	0	0	0		0		0	0			2	0	2204	0	1	69	2	Female	28	1,00	0,83	0,96	0	0	0	0	0	0	0	0	0	0	0	0	0	0	0	0	0
0	S	1948	2014-10-11	9	0	0	0	1	2	1	0	0	0	C739;C342;C220	0	C739;C342;C220	0	1	1939;1624;1550	194;1621;1550	2	0	1934	0	1	69	2	Female	25	1,00	2,00	2,20	1	1	0	0	0	0	0	0	0	0	0	0	1	0	0	0	0
0	G	1950	#NULL!	15	0	9	1	1	2	1	0	0	0		0		0	0			6	1	6251	1	1	67	1	Female	28	0,67	0,17	1,21	0	0	0	0	0	0	0	0	0	0	0	0	0	0	0	0	0
0	OG	1947	#NULL!	15	0	5	1	0	3	1	0	0	0		0		0	0			2	0	2565	0	1	70	2	Female	21	1,50	2,17	2,52	0	1	1	0	0	0	0	0	0	0	1	1	0	1	1	0	0
0	OG	1949	#NULL!	4	0	0	0	0	4	1	0	0	0		0		0	0			5	1	1024	0	1	68	2
0		1949	2011-04-26	0	0	0	#NULL!	0	0	0	0	0	0	C659;C669	0	C659;C669;C679	0	1	1891;1892;1889	1801;1811;1810	6	1	10887	1	0	68	2
0	Ä	1946	#NULL!	14	0	1	1	0	9	1	0	0	0		0		0	0			1	0	9452	1	1	71	2	Female	27	0,67	0,33	1,00	0	0	0	0	0	0	0	0	0	0	0	0	0	0	0	0	0
0	G	1952	#NULL!	9	0	2	1	0	0	0	0	0	0		0		0	0			3	0	3354	0	1	65	1
0	OG	1952	#NULL!	9	0	0	0	0	2	1	0	0	0		0		0	0			6	1	2550	0	1	65	1	Female	24	0,83	0,33	1,50	0	1	0	0	0	0	0	0	0	0	0	0	1	0	0	1	0
0	G	1955	#NULL!	13	0	12	1	0	0	0	0	0	0		0		0	0			6	1	3150	0	1	62	1
0	G	1945	#NULL!	63	0	17	1	0	45	1	0	0	0		0		0	0			6	1	839	0	1	72	2
0	G	1952	#NULL!	14	0	1	1	0	6	1	0	0	0		0		0	0		171	4	0	3256	0	1	65	1
0	OG	1948	#NULL!	6	0	2	1	0	1	1	0	0	0		0		0	0		1902	4	0	1399	0	1	69	2
0	G	1952	#NULL!	30	0	2	1	0	24	1	0	0	0		0	C539	0	1	1809	171	3	0	1053	0	1	65	1	Female	28	1,50	2,67	2,04	0	0	0	0	0	0	0	0	0	0	0	0	0	0	0	0	0
0		1945	2000-02-03	0	0	0	#NULL!	0	0	0	0	0	0		0	C259	0	1	1579	157	3	0	#NULL!	#NULL!	0	72	2	Female	27	0,50	1,50	1,52	0	0	0	0	0	0	0	0	0	0	0	0	0	0	0	0	0
0	OG	1952	#NULL!	8	0	3	1	1	2	1	0	0	0		0		0	0			6	1	6060	1	1	65	1
0	OG	1948	#NULL!	17	0	10	1	0	0	0	0	0	0	C211	0	C211	0	1	1542	1541	6	1	16870	1	1	69	2
0	OG	1947	#NULL!	11	0	1	1	0	0	0	0	0	0		0		0	0			3	0	1468	0	1	70	2	Female	28	1,00	0,50	1,25	0	0	0	0	0	0	0	0	0	0	0	0	0	0	0	0	0
0	S	1954	#NULL!	32	0	5	1	0	21	1	4	0	0		0		0	0			3	0	6675	1	1	63	1	Female	28	0,67	1,00	0,93	0	0	0	0	0	0	0	0	0	0	0	0	0	0	0	0	0
0	S	1946	#NULL!	4	0	0	0	0	1	1	1	0	0		0		0	0			3	0	1810	0	1	71	2
0	G	1951	#NULL!	4	0	0	0	0	2	1	0	0	0		0		0	0			1	0	29506	1	1	66	1
0	G	1955	#NULL!	20	0	12	1	0	0	0	1	0	0		0		0	0			3	0	3136	0	1	62	1
0	G	1946	#NULL!	15	0	0	0	2	5	1	1	0	0		0		0	0			4	0	22184	1	1	71	2	Female	26	0,50	0,17	1,85	0	0	0	0	0	0	0	0	0	0	0	0	0	0	0	1	0
0	G	1946	2016-06-27	3	0	0	0	0	1	1	1	0	0	C569	0	C569	0	1	1830	1750	6	1	1370	0	1	71	2
0	Ä	1950	#NULL!	21	0	5	1	0	8	1	0	0	0		0		0	0			5	1	3515	0	1	67	1
0	S	1949	#NULL!	16	0	3	1	0	9	1	0	0	0		0		0	0			2	0	2639	0	1	68	2	Female	28	0,83	0,17	0,96	0	0	0	0	0	0	0	0	0	0	0	0	0	0	0	0	0
0	G	1947	#NULL!	10	0	1	1	0	0	0	0	0	0		0		0	0			2	0	2430	0	1	70	2	Female	26	0,67	0,33	1,85	0	0	0	1	0	0	0	0	0	0	1	0	0	0	0	0	0
0	G	1952	#NULL!	15	0	13	1	0	0	0	0	0	0		0		0	0			5	1	4378	1	1	65	1
0	S	1951	#NULL!	9	0	2	1	0	1	1	0	0	0		0		0	0			3	0	1776	0	1	66	1
0	G	1954	#NULL!	37	0	0	0	0	32	1	0	0	0		0		0	0			5	1	3008	0	1	63	1
0	G	1950	#NULL!	10	0	1	1	0	4	1	0	0	0	C443	0	C443	0	1	1733	1913	4	0	2896	0	1	67	1	Female	26	0,67	1,33	0,96	0	0	0	0	0	0	0	0	0	0	0	0	0	0	0	0	0
0	S	1950	#NULL!	10	0	2	1	0	0	0	0	0	0	C541;C443	0	C509;C541;C443	1	1	1741;1820;1733	1701;172;1913	5	1	10568	1	1	67	1	Female	26	0,17	0,00	0,77	0	0	0	0	0	0	0	0	0	0	0	1	0	0	0	0	1
0	G	1948	#NULL!	12	0	2	1	0	3	1	0	0	0		0		0	0			3	0	10116	1	1	69	2	Female	28	0,67	0,50	1,11	0	0	0	0	0	0	0	0	0	0	0	0	0	0	0	0	0
0	G	1951	#NULL!	7	0	0	0	0	2	1	0	0	0		0		0	0			4	0	2376	0	1	66	1	Male	26	1,17	0,00	1,96	0	0	0	0	0	0	0	0	0	0	0	0	0	0	0	0	1
0	G;S	1954	#NULL!	14	0	11	1	0	2	1	0	0	0		0		0	0			6	1	16065	1	1	63	1	Female	26	0,67	0,17	0,46	0	0	0	1	0	0	0	0	0	0	1	0	0	0	0	0	0
0	G	1950	#NULL!	6	0	0	0	0	1	1	1	0	0		0		0	0			2	0	41364	1	1	67	1
0	Ä	1945	#NULL!	2	0	0	0	0	1	1	0	0	0	C509	0	C509	1	1	1741	1701	3	0	1965	0	1	72	2
0	G	1945	#NULL!	19	0	10	1	1	1	1	1	0	0		0		0	0			5	1	9107	1	1	72	2	Female	28	0,00	0,00	0,64	0	0	0	0	0	0	0	0	0	0	0	0	0	0	0	0	0
0	S;G	1951	#NULL!	17	0	3	1	0	5	1	0	0	0		0		0	0			4	0	2637	0	1	66	1	Female	28	0,00	0,00	0,21	0	0	0	0	0	0	0	0	0	0	0	0	0	0	0	0	0
0	G	1945	#NULL!	6	0	1	1	0	3	1	0	0	0		0		0	0			2	0	26078	1	1	72	2	Female	28	2,27	1,67	2,00	0	0	0	0	0	0	0	0	0	0	0	0	0	0	0	0	0
0	S	1954	#NULL!	16	0	4	1	0	6	1	0	0	0		0		0	0			5	1	2617	0	1	63	1
0	OG;G	1954	#NULL!	13	0	2	1	0	4	1	0	0	0		0		0	0			5	1	9518	1	1	63	1
0	OG	1953	#NULL!	14	0	6	1	0	1	1	0	0	0		0	C739	0	1	1939	194	5	1	2020	0	1	64	1	Female	27	0,67	0,17	1,07	0	0	0	0	0	0	0	0	0	0	1	0	0	0	0	0	0
0	S	1950	#NULL!	18	0	0	0	0	11	1	0	0	0		0		0	0			3	0	10738	1	1	67	1	Female	21	1,50	1,50	1,76	1	0	0	0	0	1	1	1	1	0	0	0	1	1	0	0	0
0		1949	2006-08-06	0	0	0	#NULL!	0	0	0	0	0	0	C809	0	C792	0	1	1982	1999	3	0	948	0	0	68	2
0	G	1950	#NULL!	17	0	4	1	0	7	1	0	0	0		0		0	0			3	0	1470	0	1	67	1
0	G	1951	#NULL!	37	0	8	1	0	8	1	0	10	7		0		0	0			3	0	1820	0	1	66	1	Female	28	0,33	0,17	1,79	0	0	0	0	0	0	0	0	0	0	0	0	0	0	0	0	0
0	G	1952	#NULL!	5	0	0	0	0	1	1	0	0	0		0		0	0			3	0	1976	0	1	65	1
0	Ä	1946	#NULL!	4	0	2	1	0	0	0	0	0	0		0		0	0			1	0	1405	0	1	71	2	Female	28	1,33	2,33	1,89	0	0	0	0	0	0	0	0	0	0	0	0	0	0	0	0	0
0		1946	1991-04-19	0	0	0	#NULL!	0	0	0	0	0	0		0		0	0		1702	6	1	#NULL!	#NULL!	0	71	2
0	OG	1950	#NULL!	11	0	0	0	0	1	1	0	0	0		0	C509	1	1	1742	1702	6	1	6351	1	1	67	1	Male	27	0,17	0,17	0,48	1	0	0	0	0	0	0	0	0	0	0	0	0	0	0	0	0
0	S	1946	#NULL!	9	0	2	1	0	0	0	0	0	0		0	C504	1	1	1742	1702	3	0	2414	0	1	71	2	Female	26	0,33	0,00	1,27	0	0	0	0	0	0	0	0	0	0	0	0	0	0	0	1	0
0	G	1955	#NULL!	9	0	2	1	0	0	0	0	0	0		0		0	0			6	1	3336	0	1	62	1
0	OG	1954	#NULL!	10	0	3	1	0	0	0	0	0	0		0		0	0			4	0	3602	0	1	63	1	Female	24	1,50	0,33	1,00	0	0	1	0	0	0	0	0	0	0	0	1	0	0	0	0	1
0	S	1951	#NULL!	10	0	0	0	0	10	1	0	0	0		0		0	0			2	0	14776	1	1	66	1
0	G	1954	#NULL!	8	0	3	1	0	3	1	0	0	0		0		0	0			6	1	20648	1	1	63	1
0	G	1946	#NULL!	10	0	3	1	0	0	0	0	0	0		0		0	0			5	1	3066	0	1	71	2
0	G	1946	#NULL!	9	0	8	1	0	0	0	0	0	0		0		0	0			4	0	3073	0	1	71	2
0	G	1948	#NULL!	12	0	6	1	0	0	0	0	0	0		0		0	0			6	1	3363	0	1	69	2	Female	25	0,83	0,50	1,80	0	0	1	0	0	0	0	0	0	0	0	1	0	0	0	1	0
0	G	1952	#NULL!	19	0	11	1	0	0	0	0	0	0		0		0	0			3	0	4800	1	1	65	1	Female	28	0,50	0,00	1,00	0	0	0	0	0	0	0	0	0	0	0	0	0	0	0	0	0
0		1950	#NULL!	0	0	0	#NULL!	0	0	0	0	0	0		0	C504	1	1	1742	1702	3	0	10660	1	0	67	1
0	OG	1947	#NULL!	17	0	13	1	0	0	0	0	0	0		0		0	0		171	5	1	8565	1	1	70	2	Female	26	0,67	0,33	1,92	0	0	0	0	0	0	0	0	0	0	0	0	0	0	0	1	0
0	G	1948	#NULL!	27	0	2	1	0	19	1	1	0	0		0		0	0			2	0	2510	0	1	69	2	Female	27	1,17	0,67	1,04	0	0	0	0	0	0	0	0	0	0	0	0	0	0	0	1	0
0	G	1952	#NULL!	11	0	0	0	0	3	1	0	0	0		0		0	0			3	0	2764	0	1	65	1	Female	28	0,50	0,17	0,79	0	0	0	0	0	0	0	0	0	0	0	0	0	0	0	0	0
0	S	1947	#NULL!	6	0	1	1	0	0	0	0	0	0		0		0	0			5	1	3417	0	1	70	2	Female	28	1,00	0,17	1,00	0	0	0	0	0	0	0	0	0	0	0	0	0	0	0	0	0
0	G	1946	#NULL!	15	0	1	1	0	14	1	0	0	0		0	C569;C541	0	1	1830;1820	1750;172	2	0	1577	0	1	71	2
0	S	1951	#NULL!	26	0	0	0	0	24	1	0	0	0		0		0	0			1	0	2033	0	1	66	1
0	S	1951	#NULL!	35	0	9	1	0	20	1	2	0	0		0		0	0			5	1	6427	1	1	66	1
0	G	1952	#NULL!	6	0	4	1	0	0	0	0	0	0		0		0	0			6	1	3412	0	1	65	1
0	OG	1951	#NULL!	20	0	0	0	0	17	1	0	0	0		0		0	0			4	0	2356	0	1	66	1	Female	27	1,17	1,50	1,56	0	0	0	0	0	0	0	0	0	0	0	0	0	0	0	0	0
0		1952	2011-02-27	0	0	0	#NULL!	0	0	0	0	0	0	C187	0	C187	0	1	1533	1533	6	1	1506	0	0	65	1
0	G;Ä	1948	#NULL!	8	0	0	0	0	1	1	0	0	0		0		0	0			3	0	11586	1	1	69	2
0	G	1951	#NULL!	2	0	0	0	0	1	1	0	0	0		0		0	0			5	1	3258	0	1	66	1
0	Ä	1947	#NULL!	11	0	6	1	0	0	0	0	0	0		0		0	0			5	1	3279	0	1	70	2	Female	28	0,83	0,17	1,21	0	0	0	0	0	0	0	0	0	0	0	0	0	0	0	0	0
0	S	1954	#NULL!	13	0	2	1	0	6	1	0	0	0		0		0	0		171	3	0	1688	0	1	63	1
0	G	1954	#NULL!	11	0	0	0	0	3	1	1	0	0		0		0	0			6	1	2905	0	1	63	1
0	G	1949	#NULL!	5	0	2	1	0	2	1	0	0	0		0		0	0			2	0	5588	1	1	68	2	Female	26	1,00	0,50	1,73	0	0	0	0	0	0	0	0	0	0	0	0	0	1	1	0	0
0	OG	1947	#NULL!	20	0	1	1	0	12	1	0	0	0		0		0	0			3	0	2973	0	1	70	2	Female	27	1,17	0,67	1,19	0	0	0	1	0	0	0	0	0	0	0	0	0	0	0	0	0
0	OG	1950	#NULL!	11	0	0	0	0	1	1	0	0	0	C509	0	C509	1	1	1742	1702	2	0	2791	0	1	67	1	Female	26	1,17	0,33	1,58	0	0	0	1	0	0	0	0	0	0	0	1	0	0	0	0	0
0	OG	1946	#NULL!	12	0	4	1	0	1	1	1	0	0		0		0	0			3	0	1823	0	1	71	2	Female	28	0,50	0,00	1,04	0	0	0	0	0	0	0	0	0	0	0	0	0	0	0	0	0
0	S	1955	#NULL!	11	0	0	0	0	1	1	0	0	0		0		0	0	1830	1750	6	1	3873	0	1	62	1	Female	27	0,67	0,17	0,81	0	1	0	0	0	0	0	0	0	0	0	0	0	0	0	0	0
0	S	1947	#NULL!	10	0	0	0	0	3	1	0	0	0		0		0	0			7	1	16546	1	1	70	2
0	G	1949	#NULL!	12	0	2	1	0	0	0	0	0	0		0		0	0			5	1	2182	0	1	68	2
0	G;Ä	1948	#NULL!	11	0	3	1	0	0	0	0	0	0		0		0	0			4	0	2424	0	1	69	2
0	G	1953	#NULL!	9	0	4	1	0	2	1	0	0	0		0		0	0			6	1	2295	0	1	64	1	Female	28	0,00	0,00	0,82	0	0	0	0	0	0	0	0	0	0	0	0	0	0	0	0	0
0	OG;G	1950	#NULL!	11	0	1	1	0	1	1	0	0	0		0		0	0			6	1	3848	0	1	67	1	Female	28	1,17	0,50	1,25	0	0	0	0	0	0	0	0	0	0	0	0	0	0	0	0	0
0	OG	1953	#NULL!	11	0	1	1	0	4	1	2	0	0	C539	0	C539	0	1	1809	171	6	1	10104	1	1	64	1
0	G	1946	#NULL!	8	0	0	0	0	1	1	0	0	0		0		0	0			3	0	1266	0	1	71	2	Female	27	0,83	0,00	0,89	0	0	0	0	0	0	0	0	0	0	0	0	0	0	0	0	0
0	OG	1951	#NULL!	13	0	4	1	0	0	0	0	0	0		0		0	0			6	1	12144	1	1	66	1	Female	28	0,00	0,00	0,39	0	0	0	0	0	0	0	0	0	0	0	0	0	0	0	0	0
0	OG	1949	#NULL!	12	0	11	1	0	0	0	0	0	0		0		0	0			5	1	3496	0	1	68	2	Female	25	0,50	0,33	1,92	0	0	1	0	0	0	0	0	0	0	1	1	0	0	0	0	0
0	Ä	1954	#NULL!	3	0	2	1	0	0	0	0	0	0		0		0	0			2	0	2185	0	1	63	1
0	G	1951	#NULL!	12	0	3	1	0	0	0	0	0	0		0		0	0			6	1	21121	1	1	66	1
0	G	1955	#NULL!	10	0	3	1	0	3	1	0	0	0		0		0	0			4	0	3497	0	1	62	1
0	S	1949	#NULL!	3	0	1	1	0	0	0	0	0	0		0		0	0			3	0	2884	0	1	68	2	Female	28	0,33	0,00	1,18	0	0	0	0	0	0	0	0	0	0	0	0	0	0	0	0	0
0	G	1953	#NULL!	13	0	3	1	0	3	1	0	0	0		0		0	0		171	3	0	4253	1	1	64	1
0	S	1945	#NULL!	9	0	5	1	0	4	1	0	0	0		0	C187;C509	1	1	1533;1742	1533;1702	6	1	7108	1	1	72	2	Female	28	0,50	0,00	1,14	0	0	0	0	0	0	0	0	0	0	0	0	0	0	0	0	0
0		1950	#NULL!	0	0	0	#NULL!	0	0	0	0	0	0		0		0	0		1701	3	0	901	0	0	67	1	Female	27	0,33	0,33	0,81	0	0	0	0	0	0	0	0	0	0	0	0	0	0	1	0	0
0	OG	1950	#NULL!	11	0	4	1	0	4	1	0	0	0		0		0	0			6	1	4046	1	1	67	1
0	OG	1945	#NULL!	13	0	2	1	0	6	1	0	0	0		0		0	0			6	1	3084	0	1	72	2	Female	25	1,17	0,17	1,32	0	0	0	1	0	0	0	0	0	0	1	0	0	0	1	0	0
0	G	1946	#NULL!	5	0	0	0	0	4	1	0	0	0		0	C341	0	1	1623	1621	4	0	2037	0	1	71	2
0	G	1946	#NULL!	9	0	1	1	0	3	1	0	0	0		0		0	0			5	1	18957	1	1	71	2
0	G;Ä	1949	#NULL!	12	0	3	1	0	2	1	0	0	0		0		0	0		173	5	1	4442	1	1	68	2	Female	28	1,00	1,50	1,86	0	0	0	0	0	0	0	0	0	0	0	0	0	0	0	0	0
0		1948	#NULL!	0	0	0	#NULL!	0	0	0	0	0	0		0	C510	0	1	1841	1767	3	0	1550	0	0	69	2
0	G	1945	#NULL!	18	0	6	1	1	4	1	0	0	0		0		0	0		1907;171	1	0	5191	1	1	72	2	Female	22	0,33	0,33	0,86	0	0	0	1	0	0	0	0	0	1	0	1	0	1	0	1	0
0	OG	1953	#NULL!	18	0	10	1	0	2	1	0	0	0		0	C539	0	1	1809	171	6	1	28545	1	1	64	1
0	G	1951	#NULL!	9	0	5	1	0	1	1	0	0	0		0		0	0			5	1	3962	0	1	66	1	Female	28	0,50	0,33	0,57	0	0	0	0	0	0	0	0	0	0	0	0	0	0	0	0	0
0	G	1948	#NULL!	10	0	5	1	0	0	0	0	0	0		0		0	0			6	1	3299	0	1	69	2
0	G	1948	#NULL!	7	0	3	1	0	0	0	0	0	0		0		0	0			6	1	55194	1	1	69	2	Female	27	0,17	0,00	1,00	0	0	0	0	0	0	0	0	0	0	0	0	0	0	0	0	0
0	G	1953	#NULL!	12	0	8	1	0	0	0	0	0	0		0		0	0			6	1	3862	0	1	64	1	Female	28	0,83	0,17	0,86	0	0	0	0	0	0	0	0	0	0	0	0	0	0	0	0	0
0	G	1950	#NULL!	17	0	12	1	0	4	1	0	0	0		0		0	0			6	1	7199	1	1	67	1	Female	28	0,33	0,33	1,89	0	0	0	0	0	0	0	0	0	0	0	0	0	0	0	0	0
0	G	1954	#NULL!	11	0	4	1	0	1	1	0	0	0		0	C539	0	1	1809	171	4	0	20560	1	1	63	1	Female	28	0,00	0,00	1,32	0	0	0	0	0	0	0	0	0	0	0	0	0	0	0	0	0
0	G;Ä	1949	#NULL!	14	0	6	1	0	2	1	0	0	0		0		0	0			4	0	37210	1	1	68	2
0	G	1948	#NULL!	14	0	6	1	0	0	0	0	0	0		0		0	0			5	1	24541	1	1	69	2
0	G	1952	#NULL!	9	0	1	1	0	2	1	0	0	0		0		0	0			6	1	19374	1	1	65	1	Female	26	0,50	0,00	1,00	0	0	1	0	0	0	0	0	0	0	0	1	0	0	0	0	0
0	G	1949	#NULL!	6	0	3	1	0	0	0	0	0	0		0		0	0			4	0	1610	0	1	68	2
0		1945	1999-12-01	0	0	0	#NULL!	0	0	0	0	0	0		0		0	0		1905	6	1	#NULL!	#NULL!	0	72	2
0	S	1954	#NULL!	10	0	6	1	0	1	1	0	0	0		0		0	0			3	0	3423	0	1	63	1	Female	28	0,00	0,00	1,00	0	0	0	0	0	0	0	0	0	0	0	0	0	0	0	0	0
0	S	1948	#NULL!	10	0	3	1	0	1	1	0	0	0		0		0	0			6	1	6571	1	1	69	2
0	S	1947	#NULL!	14	0	5	1	0	6	1	1	0	0		0		0	0			6	1	1780	0	1	70	2
0	G	1946	#NULL!	8	0	8	1	0	0	0	0	0	0	C509	0	C509	1	1	1741	1701	3	0	5506	1	1	71	2	Female	26	0,50	0,17	1,04	0	0	0	0	0	0	0	0	0	0	0	0	0	0	0	1	0
0	Ä	1947	#NULL!	20	0	2	1	0	11	1	2	0	0		0		0	0			3	0	1614	0	1	70	2	Female	20	0,67	0,00	1,90	1	0	1	0	0	1	0	0	0	1	1	1	0	0	0	1	0
0	G;Ä	1949	#NULL!	13	0	7	1	0	2	1	0	0	0	C501	0	C501	1	1	1742	1702	6	1	3790	0	1	68	2	Female	28	0,17	0,50	0,82	0	0	0	0	0	0	0	0	0	0	0	0	0	0	0	0	0
0	G	1953	#NULL!	12	0	0	0	0	5	1	0	0	0	C187	0	C187	0	1	1533	1533	6	1	3462	0	1	64	1
0	S	1949	#NULL!	13	0	6	1	0	1	1	0	0	0	C509	0	C509	1	1	1742	1702	3	0	6949	1	1	68	2	Female	28	1,33	0,83	1,61	0	0	0	0	0	0	0	0	0	0	0	0	0	0	0	0	0
0	G	1954	#NULL!	14	0	7	1	0	0	0	0	0	0		0		0	0			6	1	23817	1	1	63	1	Female	28	0,33	0,33	0,86	0	0	0	0	0	0	0	0	0	0	0	0	0	0	0	0	0
0	G	1951	#NULL!	14	0	5	1	0	3	1	0	0	0		0		0	0			5	1	3650	0	1	66	1
0	OG	1945	2015-11-15	10	0	4	1	0	2	1	0	0	0	C349	0	C349	0	1	1629	1621	2	0	1895	0	1	72	2
0	OG	1954	#NULL!	11	0	0	0	0	8	1	0	0	0		0		0	0			4	0	1946	0	1	63	1
0	OG	1947	#NULL!	13	0	7	1	0	2	1	0	0	0		0		0	0			6	1	4934	1	1	70	2	Female	28	0,17	0,00	1,96	0	0	0	0	0	0	0	0	0	0	0	0	0	0	0	0	0
0		1947	2008-05-09	0	0	0	#NULL!	0	0	0	0	0	0		0		1	0	1741	1701	3	0	7827	1	0	70	2	Female	27	1,17	0,33	1,78	0	0	0	0	0	0	0	0	0	0	0	0	0	0	0	0	0
0	Ä	1949	#NULL!	7	0	2	1	0	0	0	0	0	0		0		0	0			3	0	3450	0	1	68	2	Female	28	1,00	0,00	1,50	0	0	0	0	0	0	0	0	0	0	0	0	0	0	0	0	0
0	Ä	1945	#NULL!	19	0	3	1	0	12	1	0	0	0		0		0	0			6	1	5022	1	1	72	2
0	S	1947	#NULL!	26	0	0	0	0	13	1	1	11	0		0		0	0			4	0	3023	0	1	70	2
0	G	1950	#NULL!	10	0	9	1	1	0	0	0	0	0		0		0	0			3	0	1728	0	1	67	1	Female	28	0,33	0,17	1,11	0	0	0	0	0	0	0	0	0	0	0	0	0	0	0	0	0
0	G	1955	#NULL!	4	0	1	1	0	0	0	0	0	0		0		0	0			2	0	1781	0	1	62	1	Female	28	0,50	0,00	1,75	0	0	0	0	0	0	0	0	0	0	0	0	0	0	0	0	0
0	G	1947	#NULL!	15	0	5	1	0	7	1	1	0	0		0		0	0			6	1	71289	1	1	70	2
0	G	1950	#NULL!	6	0	0	0	0	2	1	0	0	0		0		0	0			6	1	23985	1	1	67	1
0	OG	1947	2015-07-29	14	0	0	0	0	9	1	0	0	0	C750	0	C750	0	1	1941	1951	6	1	1613	0	1	70	2	Female	25	0,33	0,67	1,72	0	0	0	1	0	0	0	0	0	0	0	1	0	0	0	0	0
0	G	1954	#NULL!	12	0	4	1	0	3	1	0	0	0		0		0	0			6	1	3673	0	1	63	1	Female	27	0,83	1,33	1,89	0	0	0	0	0	0	0	0	0	0	0	0	0	0	0	0	0
0	OG	1955	#NULL!	14	0	2	1	0	9	1	0	0	0	C504;C509	0	C504;C509	1	1	1742	1702	6	1	7746	1	1	62	1
0	G	1950	#NULL!	21	0	8	1	0	10	1	0	0	0		0		0	0			2	0	10669	1	1	67	1	Female	27	0,50	0,00	1,33	0	0	0	0	0	0	0	0	0	0	0	0	0	0	0	0	0
0	S	1950	#NULL!	11	0	2	1	0	0	0	0	0	0		0		0	0			6	1	4023	0	1	67	1	Female	28	0,33	0,17	0,93	0	0	0	0	0	0	0	0	0	0	0	0	0	0	0	0	0
0	G	1952	#NULL!	7	0	1	1	0	0	0	0	0	0		0		0	0			4	0	2028	0	1	65	1
0	OG	1946	#NULL!	14	0	1	1	0	4	1	2	0	0		0		0	0			5	1	4262	1	1	71	2	Female	28	0,33	0,00	1,07	0	0	0	0	0	0	0	0	0	0	0	0	0	0	0	0	0
0	OG	1948	#NULL!	9	0	3	1	0	0	0	0	0	0		0		0	0		171	3	0	2730	0	1	69	2	Female	27	0,50	0,00	1,48	0	0	1	0	0	0	0	0	0	0	0	0	0	0	0	0	0
0	G	1945	#NULL!	8	0	1	1	0	0	0	0	0	0		0		0	0			3	0	1621	0	1	72	2
0	G;Ä	1953	#NULL!	9	0	0	0	0	1	1	0	0	0		0		0	0			2	0	3482	0	1	64	1	Female	28	0,33	0,17	2,00	0	0	0	0	0	0	0	0	0	0	0	0	0	0	0	0	0
0	OG	1952	#NULL!	14	0	4	1	0	10	1	0	0	0		0		0	0			5	1	25421	1	1	65	1
0	G	1948	#NULL!	14	0	8	1	0	0	0	0	0	0		0		0	0			4	0	15076	1	1	69	2	Female	28	0,33	0,17	1,50	0	0	0	0	0	0	0	0	0	0	0	0	0	0	0	0	0
0	G	1955	#NULL!	18	0	0	0	0	14	1	0	0	0		0		0	0			3	0	4387	1	1	62	1
0	S	1947	#NULL!	17	0	11	1	0	0	0	0	0	0	C700	0	C700	0	1	1921	1930	3	0	3826	0	1	70	2	Female	28	1,00	0,83	1,14	0	0	0	0	0	0	0	0	0	0	0	0	0	0	0	0	0
0	G	1948	#NULL!	10	0	6	1	0	0	0	0	0	0		0		0	0		171	4	0	5986	1	1	69	2	Female	27	0,33	1,00	0,93	0	0	1	0	0	0	0	0	0	0	0	0	0	0	0	0	0
0	G	1947	#NULL!	20	0	11	1	0	4	1	0	0	0		0		0	0			6	1	23024	1	1	70	2
0	OG	1946	#NULL!	13	0	4	1	0	1	1	0	0	0		0		0	0			6	1	2810	0	1	71	2	Female	27	0,83	1,00	1,44	0	0	0	0	0	0	0	0	0	0	0	0	0	0	0	0	0
0	G	1952	#NULL!	12	0	4	1	0	0	0	0	0	0		0		0	0			4	0	10965	1	1	65	1
0	G	1954	#NULL!	20	0	6	1	0	10	1	1	0	0		0		0	0			6	1	2954	0	1	63	1
0	S	1953	#NULL!	10	0	0	0	0	4	1	0	0	0		0		0	0		171	3	0	3825	0	1	64	1	Female	28	1,00	0,00	1,46	0	0	0	0	0	0	0	0	0	0	0	0	0	0	0	0	0
0	S	1951	#NULL!	20	0	0	0	4	7	1	0	0	0	C220	0	C220	0	1	1550	1550	3	0	2191	0	1	66	1
0	OG	1949	#NULL!	10	0	0	0	0	1	1	0	0	0	C509	0	C509	1	1	1741	1701	4	0	24556	1	1	68	2
0	OG	1949	#NULL!	25	0	1	1	2	20	1	0	0	0		0		0	0			3	0	3649	0	1	68	2	Female	20	1,17	1,17	0,95	1	0	0	0	0	0	0	0	0	0	1	0	1	0	1	1	1
0	G	1946	#NULL!	5	0	3	1	0	0	0	0	0	0		0		0	0			6	1	3667	0	1	71	2
0	S	1949	#NULL!	10	0	0	0	0	3	1	0	0	0		0		0	0			5	1	7984	1	1	68	2
0	OG	1954	#NULL!	2	0	2	1	0	0	0	0	0	0		0		0	0			3	0	2619	0	1	63	1
0	Ä	1952	#NULL!	16	0	1	1	0	12	1	0	0	0		0		0	0			7	1	32722	1	1	65	1
0	G;S	1950	#NULL!	9	0	2	1	1	0	0	0	0	0		0		0	0			6	1	4224	1	1	67	1	Female	28	0,00	0,00	0,89	0	0	0	0	0	0	0	0	0	0	0	0	0	0	0	0	0
0	OG	1953	#NULL!	11	0	4	1	0	0	0	0	0	0	C509	0	C509	1	1	1741	1701	3	0	2828	0	1	64	1	Female	26	1,33	0,83	1,50	0	0	0	0	0	0	0	0	0	0	0	0	1	0	0	0	0
0	OG	1947	#NULL!	8	0	0	0	0	0	0	1	0	0		0		0	0			2	0	1698	0	1	70	2	Female	28	1,33	0,17	1,54	0	0	0	0	0	0	0	0	0	0	0	0	0	0	0	0	0
0	S	1951	#NULL!	9	0	3	1	0	2	1	0	0	0		0		0	0			6	1	2738	0	1	66	1
0		1946	#NULL!	0	0	0	#NULL!	0	0	0	0	0	0		0		0	0		194	4	0	3994	0	0	71	2	Female	27	0,83	0,33	1,37	0	0	0	0	0	0	0	0	0	0	0	0	0	0	0	0	1
0	OG	1955	#NULL!	7	0	0	0	0	1	1	0	0	0		0		0	0			3	0	1488	0	1	62	1	Female	26	1,50	0,67	1,46	0	0	0	0	0	0	0	0	0	0	0	0	0	0	1	0	0
0	S	1946	#NULL!	7	0	1	1	0	0	0	1	0	0		0		0	0			3	0	2423	0	1	71	2	Female	28	0,17	0,00	1,36	0	0	0	0	0	0	0	0	0	0	0	0	0	0	0	0	0
0	S	1946	#NULL!	11	0	8	1	0	0	0	0	0	0		0		0	0			3	0	7599	1	1	71	2	Female	26	1,17	0,33	1,50	0	0	0	0	0	1	0	0	1	0	0	0	0	0	0	0	0
0		1947	2006-01-29	0	0	0	#NULL!	0	0	0	0	0	0	C343	0	C343	0	1	1625	1621	2	0	2787	0	0	70	2	Female	28	0,83	1,33	1,61	0	0	0	0	0	0	0	0	0	0	0	0	0	0	0	0	0
0		1954	#NULL!	0	0	0	#NULL!	0	0	0	0	0	0		0		0	0	1809	171	3	0	8364	1	0	63	1	Male	28	1,33	0,50	1,11	0	0	0	0	0	0	0	0	0	0	0	0	0	0	0	0	0
0	OG	1954	#NULL!	17	0	5	1	0	4	1	1	0	0	C541	0	C541	0	1	1820	172	6	1	5221	1	1	63	1
0	G	1953	#NULL!	9	0	3	1	0	0	0	0	0	0		0		0	0			3	0	7538	1	1	64	1	Female	27	0,00	0,00	0,74	0	0	0	1	0	0	0	0	0	0	0	0	0	0	0	0	0
0	G	1949	#NULL!	19	0	12	1	0	1	1	0	0	0		0		0	0			5	1	1332	0	1	68	2
0	G	1952	#NULL!	3	0	2	1	0	0	0	0	0	0		0		0	0			3	0	2745	0	1	65	1
0	S	1947	#NULL!	27	0	0	0	6	12	1	3	0	2		0		0	0			3	0	3371	0	1	70	2
0	G	1947	#NULL!	13	0	1	1	0	6	1	0	0	0		0		0	0		171	3	0	3487	0	1	70	2	Female	28	0,17	0,17	0,89	0	0	0	0	0	0	0	0	0	0	0	0	0	0	0	0	0
0	G	1952	#NULL!	17	0	9	1	0	0	0	0	0	0		0		0	0		171	2	0	3658	0	1	65	1	Female	28	0,83	0,00	1,07	0	0	0	0	0	0	0	0	0	0	0	0	0	0	0	0	0
0	G;S	1950	#NULL!	9	0	4	1	0	0	0	0	0	0		0		0	0			4	0	1607	0	1	67	1
0	G	1952	#NULL!	7	0	1	1	0	0	0	0	0	0		0		0	0			5	1	4896	1	1	65	1	Female	26	0,83	0,00	1,04	0	0	0	1	0	0	0	0	0	0	0	0	0	0	0	0	0
0	OG	1951	#NULL!	10	0	1	1	0	2	1	0	0	0		0		0	0			2	0	2337	0	1	66	1	Female	26	0,33	0,00	0,81	0	0	0	0	0	0	0	0	0	0	0	0	0	0	0	0	1
0	Ä	1947	#NULL!	14	0	1	1	0	6	1	0	0	0		0		0	0			3	0	15377	1	1	70	2	Female	28	0,33	0,00	0,61	0	0	0	0	0	0	0	0	0	0	0	0	0	0	0	0	0
0	OG	1952	#NULL!	7	0	2	1	0	2	1	0	0	0	C445	0	C445;C721	0	1	1735;1922	1915;1931	4	0	1596	0	1	65	1	Female	25	1,67	0,50	1,56	0	1	0	0	0	0	0	0	0	0	0	1	0	0	0	1	0
0	S	1955	#NULL!	5	0	2	1	0	0	0	0	0	0	C539	0	C539	0	1	1809	171	5	1	4704	1	1	62	1	Female	26	0,67	0,00	0,92	0	0	0	0	0	0	0	0	0	0	0	0	0	0	0	0	1
0	G	1950	#NULL!	10	0	2	1	0	0	0	0	0	0		0		0	0		1907	4	0	24934	1	1	67	1
0		1952	#NULL!	0	0	0	#NULL!	0	0	0	0	0	0	C519	0	C519	0	1	1844	1760	2	0	1237	0	0	65	1	Female	27	1,00	0,00	1,93	1	0	0	0	0	0	0	0	0	0	0	0	0	0	0	0	0
0	OG	1945	#NULL!	16	0	3	1	0	10	1	0	0	0		0		0	0			3	0	4281	1	1	72	2	Female	28	0,83	0,67	1,18	0	0	0	0	0	0	0	0	0	0	0	0	0	0	0	0	0
0	G	1953	#NULL!	15	0	7	1	0	1	1	0	0	0		0		0	0			6	1	11299	1	1	64	1	Female	27	0,67	1,00	0,00	0	0	0	1	0	0	0	0	0	0	0	0	0	0	0	0	0
0	G	1951	#NULL!	13	0	6	1	0	0	0	0	0	0		0		0	0			3	0	2188	0	1	66	1
0	G	1950	#NULL!	16	0	12	1	0	0	0	0	0	0		0		0	0			5	1	9170	1	1	67	1	Female	27	1,17	0,67	1,00	0	0	0	0	0	0	0	0	0	0	0	0	0	0	0	0	1
0	G	1948	#NULL!	24	0	0	0	0	21	1	0	0	0	C209	0	C209	0	1	1541	1540	5	1	3823	0	1	69	2
0	S	1945	#NULL!	10	0	0	0	0	7	1	0	0	0	C679	0	C679	0	1	1889	1810	4	0	4485	1	1	72	2	Female	28	1,00	0,50	1,14	0	0	0	0	0	0	0	0	0	0	0	0	0	0	0	0	0
0	G	1946	#NULL!	12	0	3	1	0	3	1	0	0	0		0		0	0			5	1	9248	1	1	71	2	Female	27	1,00	0,00	1,07	0	0	0	0	0	0	0	0	0	0	0	1	0	0	0	0	0
0	G	1946	#NULL!	17	0	3	1	0	5	1	2	0	0	C342	0	C342	0	1	1624	1621	3	0	4920	1	1	71	2
0	S	1951	#NULL!	16	0	0	0	0	9	1	0	0	0		0		0	0			3	0	3314	0	1	66	1	Female	24	0,50	0,17	0,83	0	0	1	0	0	0	0	0	0	0	1	0	0	0	0	0	0
0		1947	2016-05-14	0	0	0	#NULL!	0	0	0	0	0	0	C343	0	C343	0	1	1625	1621	3	0	2260	0	0	70	2	Female	28	0,83	0,00	1,93	0	0	0	0	0	0	0	0	0	0	0	0	0	0	0	0	0
0	S	1954	#NULL!	8	0	3	1	0	0	0	0	0	0		0		0	0			5	1	7589	1	1	63	1	Female	28	0,17	0,00	1,07	0	0	0	0	0	0	0	0	0	0	0	0	0	0	0	0	0
0	S	1951	#NULL!	7	0	2	1	0	1	1	0	0	0		0		0	0			4	0	4443	1	1	66	1	Female	24	0,67	0,00	1,00	0	0	1	0	0	0	0	0	0	0	0	1	0	0	0	0	1
0	G	1946	#NULL!	11	0	1	1	0	7	1	0	0	0		0		0	0			2	0	9080	1	1	71	2	Female	24	0,67	1,67	1,71	0	0	1	0	0	0	0	0	0	0	0	0	0	1	0	0	1
0	G	1949	#NULL!	13	0	4	1	0	0	0	0	0	0	C443	0	C443	0	1	1733	1913	5	1	2236	0	1	68	2
0	OG	1955	#NULL!	9	0	6	1	0	0	0	0	0	0		0		0	0			3	0	3259	0	1	62	1
0		1948	2014-02-03	0	0	0	#NULL!	0	0	0	0	0	0	C711	0	C711	0	1	1911	1930	2	0	1699	0	0	69	2	Female	14	0,83	1,33	2,00	1	1	0	1	0	1	1	0	0	0	1	1	0	1	1	1	1
0	S	1945	2013-10-11	12	0	0	0	0	7	1	0	0	0	C341	0	C341	0	1	1623	1621	2	0	2163	0	1	72	2	Female	28	1,17	0,50	1,96	0	0	0	0	0	0	0	0	0	0	0	0	0	0	0	0	0
0	Ä	1950	2013-01-08	5	0	0	0	0	1	1	0	0	0	C569	0	C569	0	1	1830	1750	5	1	2388	0	1	67	1	Female	28	0,67	0,00	0,57	0	0	0	0	0	0	0	0	0	0	0	0	0	0	0	0	0
0	OG	1950	#NULL!	8	0	0	0	0	1	1	0	0	0		0		0	0			3	0	2182	0	1	67	1
0		1952	2010-06-26	0	0	0	#NULL!	0	0	0	0	0	0	C343	0	C343	0	1	1625	1621	2	0	1293	0	0	65	1
0	G	1947	#NULL!	11	0	2	1	0	0	0	0	0	0	C447	0	C447	0	1	1737	1917	5	1	14371	1	1	70	2	Female	28	1,00	0,00	0,71	0	0	0	0	0	0	0	0	0	0	0	0	0	0	0	0	0
0	G	1947	#NULL!	9	0	1	1	0	0	0	0	0	0		0		0	0			3	0	2215	0	1	70	2	Female	25	0,67	0,00	1,36	0	0	0	0	0	0	0	0	0	0	0	1	0	0	0	0	1
0	G	1951	#NULL!	24	0	13	1	0	4	1	0	0	0		0		0	0			6	1	5108	1	1	66	1	Female	26	0,67	0,17	1,19	0	0	1	0	0	0	0	0	0	0	0	0	0	0	0	0	0
0		1951	2009-09-22	0	0	0	#NULL!	0	0	0	0	0	0	C509	0	C509	1	1	1742	1702	4	0	4603	1	0	66	1
0	Ä	1946	#NULL!	5	0	0	0	0	4	1	0	0	0		0		0	0			2	0	2254	0	1	71	2	Female	21	1,00	0,83	1,95	1	0	0	0	0	0	0	0	0	0	0	1	0	1	0	1	0
0	OG	1947	#NULL!	17	0	4	1	0	6	1	0	0	0		0		0	0			6	1	2241	0	1	70	2	Female	28	0,67	1,33	1,50	0	0	0	0	0	0	0	0	0	0	0	0	0	0	0	0	0
0	S	1953	#NULL!	14	0	1	1	0	10	1	0	0	0		0		0	0			4	0	3576	0	1	64	1
0	Ä	1951	#NULL!	8	0	0	0	3	4	1	0	0	0		0		0	0		171	3	0	17326	1	1	66	1	Male	27	2,00	0,83	2,37	0	0	0	0	0	0	0	0	0	0	0	1	0	0	0	0	0
0	G	1953	#NULL!	10	0	0	0	0	4	1	0	0	0		0		0	0			5	1	4269	1	1	64	1
0	G	1954	#NULL!	9	0	1	1	0	7	1	0	0	0		0		0	0			4	0	2814	0	1	63	1	Female	28	0,33	0,00	0,43	0	0	0	0	0	0	0	0	0	0	0	0	0	0	0	0	0
0		1948	#NULL!	0	0	0	#NULL!	0	0	0	0	0	0		0		0	0	1830	1750	2	0	1315	0	0	69	2
0	S	1945	#NULL!	5	0	0	0	0	4	1	0	0	0		0		0	0			3	0	2987	0	1	72	2
0	S	1952	#NULL!	11	0	7	1	0	0	0	0	0	0		0		0	0			6	1	4639	1	1	65	1
0	G	1952	#NULL!	6	0	1	1	0	0	0	0	0	0		0		0	0			5	1	2568	0	1	65	1	Female	27	0,33	0,00	1,37	0	0	0	0	0	0	0	0	0	0	0	0	0	0	0	0	1
0	OG	1953	#NULL!	20	0	0	0	0	18	1	0	0	0		0		0	0		171	2	0	3814	0	1	64	1	Female	25	1,00	0,50	1,92	0	0	0	1	0	0	0	0	0	0	1	0	0	0	0	0	0
0	G	1951	#NULL!	9	0	1	1	0	1	1	0	0	0		0		0	0			5	1	2088	0	1	66	1
0	G;Ä	1947	#NULL!	11	0	2	1	1	0	0	0	0	0		0		0	0			5	1	2714	0	1	70	2
0	S;G	1949	#NULL!	9	0	1	1	0	0	0	0	0	0		0		0	0			3	0	2997	0	1	68	2	Female	28	0,00	0,00	0,71	0	0	0	0	0	0	0	0	0	0	0	0	0	0	0	0	0
0	G	1946	#NULL!	25	0	1	1	1	15	1	1	0	0		0		0	0			5	1	2275	0	1	71	2	Female	27	0,83	0,33	2,33	0	0	0	0	0	0	0	0	0	0	0	0	0	0	0	0	0
0	OG	1947	#NULL!	14	0	0	0	0	5	1	1	0	0		0		0	0			3	0	5166	1	1	70	2
0	G	1947	#NULL!	11	0	1	1	0	4	1	0	0	0	C539	0	C539	0	1	1809	171	5	1	2836	0	1	70	2	Female	24	0,33	0,00	0,96	0	0	1	0	0	0	0	0	0	0	0	1	0	0	0	0	1
0	S	1950	#NULL!	11	0	6	1	0	1	1	0	0	0	C443	0	C443	0	1	1733	1913	4	0	4439	1	1	67	1	Female	28	0,17	0,00	0,93	0	0	0	0	0	0	0	0	0	0	0	0	0	0	0	0	0
0	G	1951	#NULL!	12	0	7	1	0	0	0	0	0	0		0		0	0			3	0	2780	0	1	66	1
0	G	1947	#NULL!	10	0	2	1	0	0	0	1	0	0	C569	0	C569	0	1	1830	1750	6	1	1688	0	1	70	2
0	Ä	1950	#NULL!	34	0	16	1	0	13	1	1	0	0		0		0	0			6	1	37078	1	1	67	1	Female	28	0,83	0,50	1,18	0	0	0	0	0	0	0	0	0	0	0	0	0	0	0	0	0
0	S	1954	#NULL!	14	0	7	1	0	0	0	0	0	0		0		0	0			6	1	5406	1	1	63	1	Female	28	0,50	0,17	0,86	0	0	0	0	0	0	0	0	0	0	0	0	0	0	0	0	0
0	S	1952	#NULL!	7	0	2	1	0	1	1	0	0	0		0		0	0			3	0	1990	0	1	65	1	Female	28	1,00	0,50	1,82	0	0	0	0	0	0	0	0	0	0	0	0	0	0	0	0	0
0	Ä	1951	#NULL!	10	0	1	1	0	0	0	0	0	0		0		0	0			5	1	3112	0	1	66	1	Female	28	0,17	0,17	0,54	0	0	0	0	0	0	0	0	0	0	0	0	0	0	0	0	0
0	OG	1950	2017-07-06	5	0	2	1	0	0	0	0	0	0	C445;C421	0	C445;C920	0	1	1735;2050	1915;2050	3	0	7725	1	1	67	1
0	G;S	1948	#NULL!	34	0	1	1	0	29	1	0	0	0		0		0	0			3	0	2609	0	1	69	2	Female	25	1,33	0,67	2,16	0	0	0	1	0	0	0	0	0	0	1	0	0	0	0	1	0
0	OG	1950	#NULL!	8	0	1	1	0	0	0	0	0	0	C509	0	C509	1	1	1741	1701	6	1	2361	0	1	67	1
0	S	1955	#NULL!	10	0	0	0	0	7	1	0	0	0	C569	0	C569	0	1	1830	1750	3	0	2262	0	1	62	1
0	G	1950	#NULL!	25	0	1	1	1	15	1	0	0	0		0		0	0			3	0	3033	0	1	67	1	Female	28	0,33	0,00	1,21	0	0	0	0	0	0	0	0	0	0	0	0	0	0	0	0	0
0	OG	1951	#NULL!	14	0	10	1	0	0	0	0	0	0		0		0	0			3	0	3184	0	1	66	1	Female	25	0,33	0,17	0,84	0	0	1	0	0	0	0	0	0	0	0	0	0	0	0	0	1
0	OG	1952	#NULL!	5	0	3	1	0	0	0	0	0	0		0		0	0			3	0	1467	0	1	65	1	Female	28	0,17	0,00	1,14	0	0	0	0	0	0	0	0	0	0	0	0	0	0	0	0	0
0	G	1951	#NULL!	18	0	10	1	0	6	1	0	0	0		0		0	0			2	0	7668	1	1	66	1	Female	25	0,33	0,17	0,32	0	0	1	0	0	0	0	0	0	0	0	1	0	0	0	0	0
0	OG	1950	#NULL!	10	0	6	1	0	1	1	2	0	0		0		0	0			6	1	4688	1	1	67	1
0	G	1950	#NULL!	7	0	2	1	0	1	1	0	0	0		0		0	0			4	0	8334	1	1	67	1	Male	28	0,33	0,33	0,50	0	0	0	0	0	0	0	0	0	0	0	0	0	0	0	0	0
0	OG	1951	#NULL!	14	0	6	1	0	5	1	0	0	0	C509	0	C509	1	1	1742	1702	5	1	2045	0	1	66	1	Female	25	0,67	0,33	1,36	0	0	0	0	0	0	0	0	1	0	0	0	0	0	0	0	0
0	G	1946	#NULL!	11	0	0	0	0	3	1	0	0	0		0		0	0			6	1	4007	0	1	71	2	Female	28	0,50	0,50	1,50	0	0	0	0	0	0	0	0	0	0	0	0	0	0	0	0	0
0	G	1945	#NULL!	6	0	0	0	0	1	1	0	0	0		0		0	0			5	1	1998	0	1	72	2
0	G	1950	#NULL!	13	0	4	1	0	3	1	2	0	0		0		0	0			3	0	4904	1	1	67	1
0	Ä	1945	#NULL!	20	0	0	0	0	16	1	0	0	0		0		0	0			1	0	1480	0	1	72	2	Female	27	1,17	0,50	1,30	0	0	0	0	0	0	0	0	0	1	0	0	0	0	0	0	0
0	S	1946	#NULL!	16	0	4	1	0	4	1	0	0	0		0		0	0			3	0	2120	0	1	71	2	Female	28	0,50	0,00	0,86	0	0	0	0	0	0	0	0	0	0	0	0	0	0	0	0	0
0	G	1951	#NULL!	16	0	3	1	0	5	1	1	0	0		0		0	0			6	1	2949	0	1	66	1	Female	27	0,00	0,00	0,85	0	0	0	1	0	0	0	0	0	0	0	0	0	0	0	0	0
0	G	1954	#NULL!	13	0	3	1	0	2	1	0	0	0		0		0	0			3	0	18267	1	1	63	1
0	G	1952	#NULL!	10	0	2	1	0	1	1	0	0	0		0		0	0			6	1	9646	1	1	65	1
0	OG	1951	#NULL!	8	0	4	1	0	1	1	0	0	0		0		0	0			6	1	3149	0	1	66	1	Female	28	1,00	0,17	1,00	0	0	0	0	0	0	0	0	0	0	0	0	0	0	0	0	0
0	G	1947	#NULL!	11	0	3	1	0	1	1	0	0	0		0		0	0			6	1	3108	0	1	70	2	Female	28	0,33	0,33	1,00	0	0	0	0	0	0	0	0	0	0	0	0	0	0	0	0	0
0	S	1946	#NULL!	18	0	1	1	0	10	1	1	0	0		0		0	0			5	1	15884	1	1	71	2	Female	28	1,17	1,17	1,18	0	0	0	0	0	0	0	0	0	0	0	0	0	0	0	0	0
0	S	1954	#NULL!	15	0	9	1	0	0	0	1	0	0		0		0	0			4	0	21469	1	1	63	1
0		1947	2005-09-17	0	0	0	#NULL!	0	0	0	0	0	0		0	C569	0	1	1830	1750	2	0	1426	0	0	70	2
0	OG	1948	#NULL!	28	0	10	1	0	14	1	0	0	0		0		0	0			6	1	3570	0	1	69	2	Female	28	0,50	0,83	1,71	0	0	0	0	0	0	0	0	0	0	0	0	0	0	0	0	0
0	OG	1948	1958-02-14	23	0	16	1	0	7	1	0	0	0		0		0	0		171	4	0	7968	1	1	69	2	Female	27	1,50	0,33	1,43	0	0	0	0	0	0	0	0	0	0	0	0	0	0	0	0	0
0	G;S	1954	#NULL!	18	0	2	1	1	12	1	0	0	0		0		0	0			4	0	2609	0	1	63	1	Female	27	0,67	0,83	0,85	0	0	1	0	0	0	0	0	0	0	0	0	0	0	0	0	0
0	S	1947	#NULL!	9	0	3	1	0	0	0	0	0	0		0		0	0			5	1	7073	1	1	70	2
0	OG	1955	#NULL!	16	0	5	1	0	3	1	1	0	0		0	C539	0	1	1809	171	4	0	3910	0	1	62	1	Female	28	0,83	0,17	1,50	0	0	0	0	0	0	0	0	0	0	0	0	0	0	0	0	0
0	S	1945	#NULL!	15	0	10	1	0	1	1	0	0	0		0		0	0			7	1	9042	1	1	72	2	Female	28	0,50	0,00	1,18	0	0	0	0	0	0	0	0	0	0	0	0	0	0	0	0	0
0	G	1947	#NULL!	29	0	5	1	0	21	1	0	0	0		0		0	0			5	1	2992	0	1	70	2
0	G	1949	#NULL!	10	0	0	0	0	1	1	0	0	0		0		0	0			5	1	2924	0	1	68	2	Female	23	0,67	0,33	1,87	1	0	1	0	0	0	0	0	0	0	0	0	0	1	1	0	0
0	G;Ä	1946	#NULL!	9	0	1	1	0	0	0	0	0	0		0		0	0			3	0	5963	1	1	71	2
0	G	1955	#NULL!	16	0	0	0	0	9	1	0	0	0		0		0	0			5	1	3061	0	1	62	1
0	G	1951	2011-12-07	3	0	0	0	1	1	1	0	0	0	C183	0	C183	0	1	1530	1531	4	0	4273	1	1	66	1	Female	28	0,17	1,00	1,25	0	0	0	0	0	0	0	0	0	0	0	0	0	0	0	0	0
0	G	1954	#NULL!	11	0	0	0	0	6	1	0	0	0		0		0	0			4	0	696	0	1	63	1
0	S	1950	#NULL!	9	0	0	0	0	7	1	0	0	0		0		0	0			6	1	28206	1	1	67	1
0	G	1947	#NULL!	9	0	1	1	0	0	0	0	0	0		0		0	0			6	1	10902	1	1	70	2	Female	27	0,17	0,17	0,78	0	0	0	0	0	0	0	0	0	0	0	1	0	0	0	0	0
0	OG	1953	#NULL!	13	0	2	1	0	4	1	0	0	0		0		0	0			4	0	2455	0	1	64	1	Female	27	0,50	0,83	0,52	0	0	0	0	0	0	0	0	0	0	0	0	0	0	0	0	0
0	G	1950	#NULL!	14	0	9	1	0	0	0	0	0	0		0		0	0			4	0	4493	1	1	67	1
0	OG	1952	#NULL!	20	0	8	1	0	7	1	0	0	0		0		0	0			3	0	3176	0	1	65	1
0	G	1948	#NULL!	20	0	0	0	0	16	1	0	0	0		0	C437	0	1	1727	1907	6	1	4346	1	1	69	2
0	OG	1951	#NULL!	30	0	6	1	0	16	1	0	0	0		0		0	0		171	6	1	3922	0	1	66	1	Female	28	1,00	1,67	1,61	0	0	0	0	0	0	0	0	0	0	0	0	0	0	0	0	0
0	OG	1954	#NULL!	11	0	2	1	0	3	1	0	0	0		0		0	0			4	0	3359	0	1	63	1	Female	28	0,67	0,00	1,07	0	0	0	0	0	0	0	0	0	0	0	0	0	0	0	0	0
0	OG	1949	#NULL!	19	0	6	1	0	13	1	0	0	0		0		0	0			6	1	3817	0	1	68	2	Female	24	0,71	2,00	2,00	0	0	0	0	0	0	0	0	0	0	1	0	0	0	1	0	0
0	OG	1953	2017-08-10	7	0	0	0	0	2	1	0	0	0	C019	0	C019	0	1	1410	1410;171	5	1	2994	0	1	64	1
0	G	1955	#NULL!	17	0	5	1	0	8	1	1	0	0		0		0	0			3	0	7832	1	1	62	1	Female	28	0,83	0,17	0,79	0	0	0	0	0	0	0	0	0	0	0	0	0	0	0	0	0
0	OG	1950	#NULL!	18	0	6	1	0	7	1	0	0	0		0		0	0			4	0	14091	1	1	67	1	Female	28	0,67	0,00	1,14	0	0	0	0	0	0	0	0	0	0	0	0	0	0	0	0	0
0	S	1953	2013-03-05	1	0	0	0	0	1	1	0	0	0	C342	0	C342	0	1	1624	1621	3	0	2833	0	1	64	1	Female	28	0,50	0,33	0,71	0	0	0	0	0	0	0	0	0	0	0	0	0	0	0	0	0
0	G	1952	#NULL!	29	0	0	0	0	28	1	0	0	0	C519	0	C519	0	1	1844	1760	5	1	5240	1	1	65	1
0	G;S	1949	#NULL!	13	0	2	1	0	0	0	5	0	0	C509	0	C508	1	1	1743	1707	2	0	4017	0	1	68	2	Female	28	0,67	0,33	1,18	0	0	0	0	0	0	0	0	0	0	0	0	0	0	0	0	0
0	G	1953	#NULL!	8	0	6	1	0	0	0	0	0	0		0		0	0			5	1	3526	0	1	64	1	Male	28	0,00	0,00	1,00	0	0	0	0	0	0	0	0	0	0	0	0	0	0	0	0	0
0	S;G	1954	#NULL!	16	0	11	1	0	1	1	1	0	0		0		0	0			6	1	8063	1	1	63	1	Female	27	0,00	0,00	1,00	0	0	0	0	0	0	1	0	0	0	0	0	0	0	0	0	0
0	G	1945	#NULL!	7	0	0	0	0	1	1	0	0	0	C531	0	C531	0	1	1809	171	5	1	6361	1	1	72	2
0	OG	1954	#NULL!	14	0	5	1	0	2	1	2	0	0		0		0	0			3	0	3009	0	1	63	1	Female	28	0,50	0,00	1,00	0	0	0	0	0	0	0	0	0	0	0	0	0	0	0	0	0
0	S	1954	#NULL!	21	0	12	1	0	0	0	0	0	0		0		0	0			3	0	12059	1	1	63	1	Female	28	0,50	0,17	0,89	0	0	0	0	0	0	0	0	0	0	0	0	0	0	0	0	0
0	S	1951	#NULL!	7	0	2	1	0	2	1	0	0	0	C541;C509	0	C541;C509	1	1	1820;1741	172;1701	7	1	6874	1	1	66	1	Female	28	0,33	0,50	0,50	0	0	0	0	0	0	0	0	0	0	0	0	0	0	0	0	0
0	OG	1946	#NULL!	17	0	5	1	0	5	1	0	0	0		0		0	0			6	1	4029	0	1	71	2	Female	27	1,17	1,00	1,26	0	0	1	0	0	0	0	0	0	0	0	0	0	0	0	0	0
0	G	1946	#NULL!	7	0	5	1	0	0	0	0	0	0		0		0	0		171	5	1	9678	1	1	71	2	Female	28	0,50	0,00	1,61	0	0	0	0	0	0	0	0	0	0	0	0	0	0	0	0	0
0	S	1948	#NULL!	20	0	7	1	0	6	1	2	0	0	C509	0	C509	1	1	1741;1742	1701;1702	6	1	7034	1	1	69	2
0	G	1948	#NULL!	9	0	5	1	0	2	1	0	0	0		0		0	0			1	0	1757	0	1	69	2	Female	25	0,50	0,17	1,64	0	0	0	0	0	0	0	0	0	0	0	0	0	0	1	1	0
0	S	1952	#NULL!	10	0	4	1	0	0	0	0	0	0		0		0	0			5	1	7185	1	1	65	1	Female	28	0,33	0,00	1,25	0	0	0	0	0	0	0	0	0	0	0	0	0	0	0	0	0
0	G	1946	#NULL!	28	0	7	1	0	16	1	0	0	0		0		0	0			3	0	9760	1	1	71	2	Female	28	0,83	0,00	1,00	0	0	0	0	0	0	0	0	0	0	0	0	0	0	0	0	0
0	G;Ä	1954	#NULL!	10	0	1	1	0	0	0	0	0	0		0		0	0			6	1	17337	1	1	63	1
0	G	1948	#NULL!	11	0	6	1	0	0	0	0	0	0		0		0	0			4	0	3745	0	1	69	2	Female	26	0,67	0,50	0,50	0	0	0	0	0	0	0	0	0	0	0	1	0	0	0	0	0
0	S	1947	#NULL!	28	0	8	1	0	14	1	0	0	0		0		0	0			4	0	2720	0	1	70	2	Female	28	0,33	0,17	0,64	0	0	0	0	0	0	0	0	0	0	0	0	0	0	0	0	0
0		1954	2006-11-04	0	0	0	#NULL!	0	0	0	0	0	0		0	C504	1	1	1742	1702	6	1	3353	0	0	63	1	Female	28	0,33	0,17	1,14	0	0	0	0	0	0	0	0	0	0	0	0	0	0	0	0	0
0	OG	1954	#NULL!	11	0	0	0	0	6	1	0	0	0		0		0	0			3	0	1859	0	1	63	1
0	G	1954	#NULL!	13	0	6	1	0	2	1	0	0	0		0		0	0		171	5	1	10971	1	1	63	1	Female	25	1,17	0,00	1,60	0	0	1	0	0	0	0	0	0	0	0	0	0	0	0	0	1
0	G;S	1954	#NULL!	12	0	5	1	0	0	0	0	0	0		0		0	0			6	1	3414	0	1	63	1
0	G	1946	2014-07-08	4	0	1	1	0	0	0	0	0	0	C187	0	C187	0	1	1533	1533	5	1	4976	1	1	71	2
0	S	1946	#NULL!	23	0	7	1	0	11	1	0	0	0		0	C443	0	1	1733	1913	5	1	4198	1	1	71	2	Female	28	0,50	0,17	1,14	0	0	0	0	0	0	0	0	0	0	0	0	0	0	0	0	0
0	S	1951	#NULL!	6	0	1	1	0	3	1	0	0	0		0		0	0			2	0	1610	0	1	66	1	Female	28	0,67	0,00	1,07	0	0	0	0	0	0	0	0	0	0	0	0	0	0	0	0	0
0	G	1951	#NULL!	13	0	0	0	0	4	1	0	0	0		0		0	0			2	0	3547	0	1	66	1
0	G	1948	#NULL!	10	0	2	1	0	1	1	0	0	0		0		0	0		171	2	0	1834	0	1	69	2	Female	27	0,50	1,50	1,22	0	0	0	0	0	0	0	0	0	0	0	0	0	0	0	0	0
0	G	1950	#NULL!	16	0	1	1	0	11	1	0	0	0		0		0	0			3	0	25580	1	1	67	1
0	S	1949	#NULL!	14	0	0	0	0	12	1	0	0	0		0		0	0		171	3	0	4999	1	1	68	2	Female	28	0,50	0,17	1,07	0	0	0	0	0	0	0	0	0	0	0	0	0	0	0	0	0
0	G;Ä	1949	#NULL!	14	0	6	1	0	2	1	0	0	0		0		0	0			5	1	18043	1	1	68	2	Female	23	0,83	0,00	0,78	0	1	0	0	0	0	0	0	0	0	0	#SKÄRNING!	0	1	0	1	1
0	OG	1945	#NULL!	6	0	0	0	0	1	1	0	0	0	C541	0	C541	0	1	1820	172	6	1	1414	0	1	72	2
0	S	1949	#NULL!	13	0	3	1	0	9	1	0	0	0		0		0	0			3	0	1845	0	1	68	2
0	G	1945	#NULL!	9	0	1	1	0	1	1	1	0	0		0		0	0		171	5	1	3214	0	1	72	2	Female	28	0,00	0,00	0,39	0	0	0	0	0	0	0	0	0	0	0	0	0	0	0	0	0
0	G	1950	#NULL!	10	0	6	1	0	0	0	0	0	0	C504	0	C504	1	1	1741	1701	5	1	5206	1	1	67	1	Female	28	0,50	0,17	1,00	0	0	0	0	0	0	0	0	0	0	0	0	0	0	0	0	0
0	OG	1954	#NULL!	15	0	7	1	0	5	1	0	0	0		0		0	0			5	1	1422	0	1	63	1
0	OG	1947	#NULL!	10	0	1	1	0	0	0	0	0	0		0		0	0			5	1	6756	1	1	70	2	Female	28	0,83	0,67	0,89	0	0	0	0	0	0	0	0	0	0	0	0	0	0	0	0	0
0	OG	1949	#NULL!	18	0	0	0	0	15	1	0	0	0		0		0	0			4	0	3318	0	1	68	2	Female	27	1,17	1,17	1,37	0	0	0	0	0	1	0	0	0	0	0	0	0	0	0	0	0
0	G	1947	#NULL!	9	0	0	0	0	5	1	0	0	0		0		0	0			3	0	4084	1	1	70	2	Female	19	1,00	0,25	1,37	1	0	0	1	0	0	0	0	0	0	1	1	1	1	0	0	0
0	S	1946	#NULL!	10	0	0	0	0	2	1	0	0	0		0		0	0			6	1	5517	1	1	71	2	Female	26	0,33	0,00	1,35	0	0	0	0	0	0	0	0	0	0	0	0	0	0	1	1	0
0	OG	1948	#NULL!	10	0	0	0	0	5	1	0	0	0		0		0	0			1	0	10242	1	1	69	2	Female	28	1,17	1,70	2,00	0	0	0	0	0	0	0	0	0	0	0	0	0	0	0	0	0
0	G	1948	#NULL!	9	0	3	1	0	0	0	0	0	0		0		0	0	1531	1531	6	1	3212	0	1	69	2
0	G	1953	#NULL!	9	0	1	1	0	3	1	0	0	0		0		0	0			5	1	1195	0	1	64	1
0	G	1951	#NULL!	14	0	6	1	0	1	1	0	0	0		0		0	0			5	1	3187	0	1	66	1
0	S	1952	#NULL!	10	0	1	1	1	1	1	0	0	0		0		0	0			4	0	25051	1	1	65	1	Female	28	0,33	0,00	1,00	0	0	0	0	0	0	0	0	0	0	0	0	0	0	0	0	0
0	G	1949	#NULL!	11	0	7	1	0	0	0	0	0	0		0		0	0			6	1	11109	1	1	68	2	Female	28	0,50	0,17	0,43	0	0	0	0	0	0	0	0	0	0	0	0	0	0	0	0	0
0	G	1950	#NULL!	7	0	0	0	0	3	1	0	0	0		0		0	0			3	0	2324	0	1	67	1	Female	28	1,17	0,00	1,04	0	0	0	0	0	0	0	0	0	0	0	0	0	0	0	0	0
0	G;S	1947	#NULL!	6	0	1	1	0	0	0	0	0	0	C447	0	C447	0	1	1737	1917	5	1	2621	0	1	70	2	Female	26	1,00	0,83	1,62	0	0	0	0	0	0	0	0	0	0	0	0	0	0	0	1	0
0	OG	1954	#NULL!	45	0	38	1	0	0	0	0	0	0		0		0	0			5	1	4429	1	1	63	1	Female	22	1,17	0,83	1,36	6	0	0	0	0	0	0	0	0	0	0	0	0	0	0	0	0
0	S	1952	#NULL!	7	0	0	0	0	2	1	0	0	0		0	C502	1	1	1742	1702	5	1	3574	0	1	65	1	Female	27	0,00	0,67	2,00	0	0	0	0	0	0	0	0	0	0	0	0	0	1	0	0	0
0	G;Ä	1947	#NULL!	8	0	2	1	0	0	0	0	0	0		0		0	0		171	3	0	3181	0	1	70	2	Female	24	1,00	0,00	1,42	1	1	0	0	0	0	0	0	0	0	0	0	0	1	0	0	0
0	S	1955	#NULL!	10	0	1	1	0	3	1	0	0	0		0		0	0			3	0	3770	0	1	62	1	Female	22	0,00	0,00	0,82	0	1	1	0	0	0	0	0	0	0	0	0	0	0	1	1	0
0	S	1954	#NULL!	6	0	4	1	0	0	0	0	0	0		0		0	0			7	1	30328	1	1	63	1
0	G;Ä	1953	#NULL!	13	0	4	1	0	1	1	0	0	0		0		0	0			5	1	10587	1	1	64	1
0	G	1953	#NULL!	11	0	4	1	0	0	0	0	0	0		0		0	0			3	0	1439	0	1	64	1	Female	26	2,33	2,17	2,04	0	0	0	0	0	0	0	0	0	0	1	0	0	0	0	0	0
0	G	1951	#NULL!	2	0	1	1	0	0	0	0	0	0		0		0	0			5	1	6286	1	1	66	1
0		1950	#NULL!	0	0	0	#NULL!	0	0	0	0	0	0		0		0	0		171	3	0	1966	0	0	67	1	Female	23	0,83	0,67	1,78	0	0	1	0	0	0	0	0	0	0	0	1	0	0	1	0	1
0	G	1951	#NULL!	13	0	4	1	0	6	1	0	0	0		0		0	0			6	1	3750	0	1	66	1	Female	28	0,67	1,67	1,39	0	0	0	0	0	0	0	0	0	0	0	0	0	0	0	0	0
0	OG	1946	#NULL!	9	0	3	1	0	0	0	1	0	0		0		0	0			1	0	3432	0	1	71	2
0	G	1952	2017-06-19	7	0	0	0	0	3	1	0	0	0		0		0	0		171	3	0	2683	0	1	65	1
0	G	1947	#NULL!	8	0	2	1	0	0	0	0	0	0		0		0	0			6	1	22717	1	1	70	2
0	G	1954	#NULL!	12	0	9	1	0	4	1	0	0	0		0		0	0			6	1	9603	1	1	63	1
0	G	1954	#NULL!	11	0	2	1	0	4	1	1	0	0		0		0	0			2	0	3355	0	1	63	1
0	G	1952	#NULL!	17	0	10	1	0	1	1	0	0	0		0		0	0			6	1	22438	1	1	65	1	Female	26	1,33	0,17	1,46	0	0	0	1	0	0	0	0	0	0	1	0	0	0	0	0	0
0		1946	2005-04-19	0	0	0	#NULL!	0	0	0	0	0	0		0	C384	0	1	1639	1622	5	1	3581	0	0	71	2	Female	26	0,67	1,50	1,81	0	0	0	0	0	0	0	0	0	0	0	0	0	0	0	1	0
0	OG	1950	#NULL!	23	0	14	1	0	4	1	0	0	0	C502	0	C502	1	1	1742	1702	3	0	3371	0	1	67	1	Female	28	0,67	0,50	0,75	0	0	0	0	0	0	0	0	0	0	0	0	0	0	0	0	0
0	OG	1948	#NULL!	8	0	0	0	0	2	1	0	0	0		0		0	0			6	1	5237	1	1	69	2
0	OG	1950	#NULL!	30	0	10	1	0	17	1	0	0	0		0		0	0			4	0	4226	1	1	67	1	Male	26	0,50	0,00	1,42	0	0	1	0	0	0	0	0	0	0	0	0	0	0	1	0	0
0	G;Ä	1946	#NULL!	11	0	2	1	0	3	1	0	0	0		0		0	0			4	0	2441	0	1	71	2	Female	28	0,17	0,00	1,21	0	0	0	0	0	0	0	0	0	0	0	0	0	0	0	0	0
0	S	1945	#NULL!	3	0	1	1	0	0	0	0	0	0		0		0	0			3	0	11977	1	1	72	2	Female	27	0,50	0,17	0,93	0	0	0	0	0	0	0	0	0	0	0	0	0	0	0	0	0
0	G	1947	#NULL!	11	0	3	1	0	3	1	0	0	0		0		0	0			3	0	686	0	1	70	2
0	G	1947	#NULL!	10	0	0	0	0	1	1	0	0	0		0		0	0			3	0	3555	0	1	70	2
0	OG	1955	#NULL!	14	0	0	0	0	5	1	0	0	0		0		0	0			6	1	6412	1	1	62	1
0	S	1953	#NULL!	10	0	2	1	0	0	0	0	0	0		0		0	0			6	1	4874	1	1	64	1	Female	28	0,50	0,00	1,36	0	0	0	0	0	0	0	0	0	0	0	0	0	0	0	0	0
0		1945	#NULL!	0	0	0	#NULL!	0	0	0	0	0	0	C509	0	C509	0	1	1742	1702	2	0	2886	0	0	72	2
0	G;Ä	1946	#NULL!	24	0	5	1	0	17	1	0	0	0		0		0	0			6	1	6740	1	1	71	2
0	G	1953	#NULL!	12	0	1	1	0	5	1	0	0	0	C509	0	C508	1	1	1743	1707	6	1	19242	1	1	64	1	Female	28	0,67	0,17	1,07	0	0	0	0	0	0	0	0	0	0	0	0	0	0	0	0	0
0	G	1951	#NULL!	13	0	2	1	0	4	1	2	0	0	C172	0	C172	0	1	1522	1527	3	0	2152	0	1	66	1
0	G	1949	2017-06-24	29	0	10	1	0	13	1	0	0	0	C570	0	C570	0	1	1832	1751	3	0	7513	1	1	68	2	Female	28	0,50	0,33	1,00	0	0	0	0	0	0	0	0	0	0	0	0	0	0	0	0	0
0	OG	1946	#NULL!	9	0	4	1	0	0	0	0	0	0		0		0	0			7	1	5136	1	1	71	2
0	OG	1947	#NULL!	9	0	0	0	0	8	1	0	0	0		0		0	0			2	0	17433	1	1	70	2	Female	28	0,17	0,00	0,82	0	0	0	0	0	0	0	0	0	0	0	0	0	0	0	0	0
0	G	1950	#NULL!	7	0	1	1	0	0	0	0	0	0		0		0	0			3	0	7069	1	1	67	1	Female	28	0,17	0,17	1,18	0	0	0	0	0	0	0	0	0	0	0	0	0	0	0	0	0
0	OG	1949	#NULL!	1	0	0	0	0	1	1	0	0	0		0		0	0			6	1	1313	0	1	68	2
0	G;Ä	1952	#NULL!	18	0	7	1	0	9	1	0	0	0		0		0	0			5	1	5249	1	1	65	1	Female	24	0,67	0,00	1,08	0	0	0	1	0	0	0	0	0	0	1	0	0	0	0	0	0
0	OG	1949	#NULL!	9	0	2	1	0	3	1	0	0	0		0		0	0	1799	174	3	0	2249	0	1	68	2
0	G	1953	#NULL!	10	0	2	1	0	0	0	0	0	0		0		0	0			5	1	1939	0	1	64	1
0	S	1947	#NULL!	14	0	0	0	0	10	1	0	0	0		0		0	0			3	0	9317	1	1	70	2
0	G	1954	#NULL!	18	0	10	1	0	3	1	0	0	0		0		0	0			3	0	1680	0	1	63	1
0		1952	#NULL!	0	0	0	#NULL!	0	0	0	0	0	0		0		0	0		1933	5	1	2583	0	0	65	1
0	S	1954	#NULL!	9	0	4	1	0	1	1	0	0	0		0		0	0			6	1	6827	1	1	63	1	Female	27	0,67	0,00	1,11	0	0	0	0	0	0	0	0	0	0	1	0	0	0	0	0	0
0	S	1948	#NULL!	12	0	1	1	0	5	1	0	0	0		0		0	0			3	0	5227	1	1	69	2	Female	26	0,83	1,00	2,08	0	0	0	0	0	1	0	0	0	1	0	0	0	0	0	0	0
0	OG	1955	#NULL!	14	0	1	1	0	7	1	2	0	0		0		0	0			5	1	4004	0	1	62	1	Female	28	0,50	0,00	1,68	0	0	0	0	0	0	0	0	0	0	0	0	0	0	0	0	0
0	G	1947	#NULL!	10	0	2	1	0	2	1	0	0	0	C509	0	C509	1	1	1741	1701	6	1	14504	1	1	70	2	Female	28	0,33	0,50	0,71	0	0	0	0	0	0	0	0	0	0	0	0	0	0	0	0	0
0	G	1949	#NULL!	9	0	4	1	0	0	0	0	0	0		0		0	0			6	1	23553	1	1	68	2	Female	28	0,50	0,50	0,43	0	0	0	0	0	0	0	0	0	0	0	0	0	0	0	0	0
0	G	1951	#NULL!	10	0	4	1	0	3	1	0	0	0		0		0	0			3	0	6976	1	1	66	1	Female	28	0,67	0,17	1,14	0	0	0	0	0	0	0	0	0	0	0	0	0	0	0	0	0
0	G	1949	#NULL!	24	0	1	1	0	17	1	0	0	0	C444	0	C444	0	1	1734;1809	1914;171	4	0	3653	0	1	68	2
0	G	1951	#NULL!	8	0	8	1	0	0	0	0	0	0	C421	0	C900	0	1	2030	203	6	1	3442	0	1	66	1
0	OG;G	1953	#NULL!	8	0	7	1	0	0	0	0	0	0		0		0	0			4	0	3366	0	1	64	1
0	G	1946	#NULL!	10	0	2	1	0	4	1	0	0	0		0		0	0			5	1	4118	1	1	71	2	Female	26	0,50	0,00	1,19	1	0	0	0	0	0	0	0	0	0	1	0	0	0	0	0	0
0	G	1951	#NULL!	18	0	10	1	0	7	1	0	0	0		0		0	0			6	1	4046	1	1	66	1	Female	28	0,50	0,00	1,11	0	0	0	0	0	0	0	0	0	0	0	0	0	0	0	0	0
0	S	1947	#NULL!	8	0	0	0	0	2	1	0	0	0		0		0	0			6	1	20152	1	1	70	2	Female	28	0,33	0,00	1,43	0	0	0	0	0	0	0	0	0	0	0	0	0	0	0	0	0
0		1947	2002-11-07	0	0	0	#NULL!	0	0	0	0	0	0		0	C152	0	1	1505	1500	6	1	#NULL!	#NULL!	0	70	2
0		1945	#NULL!	0	0	0	#NULL!	0	0	0	0	0	0	C443	0	C443	0	1	1733	1913	6	1	21133	1	0	72	2	Female	28	0,67	0,17	0,68	0	0	0	0	0	0	0	0	0	0	0	0	0	0	0	0	0
0	OG	1951	#NULL!	5	0	0	0	0	2	1	0	0	0		0		0	0			3	0	2011	0	1	66	1
0	OG	1951	#NULL!	9	0	3	1	0	0	0	0	0	0	C502	0	C502	1	1	1741	1701	5	1	3050	0	1	66	1	Female	28	0,00	0,17	0,54	0	0	0	0	0	0	0	0	0	0	0	0	0	0	0	0	0
0	OG	1949	#NULL!	6	0	0	0	0	6	1	0	0	0		0		0	0			3	0	1783	0	1	68	2
0	S	1953	#NULL!	14	0	2	1	0	5	1	1	0	0		0		0	0			6	1	13320	1	1	64	1	Female	26	0,50	0,33	0,42	0	0	0	0	0	0	0	0	0	0	0	0	0	0	0	1	0
0	S	1949	#NULL!	10	0	0	0	0	1	1	0	0	0		0		0	0			3	0	2994	0	1	68	2	Female	26	1,17	0,33	1,73	0	0	0	1	0	0	0	0	0	0	0	#SKÄRNING!	0	0	0	0	0
0	G	1955	#NULL!	8	0	4	1	0	0	0	0	0	0		0	C509	1	1	1742	1702	5	1	4345	1	1	62	1	Female	28	0,67	0,00	0,39	0	0	0	0	0	0	0	0	0	0	0	0	0	0	0	0	0
0	G	1953	#NULL!	9	0	2	1	0	4	1	0	0	0		0		0	0			6	1	4616	1	1	64	1
0	G	1948	2011-05-30	5	0	1	1	1	1	1	0	0	0	C541	0	C541	0	1	1820	172	6	1	1321	0	1	69	2
0	Ä	1954	#NULL!	14	0	4	1	0	3	1	0	0	0		0		0	0			5	1	12117	1	1	63	1
0	OG	1953	#NULL!	5	0	0	0	0	1	1	0	0	0		0		0	0			6	1	4231	1	1	64	1	Female	28	0,33	0,50	1,25	0	0	0	0	0	0	0	0	0	0	0	0	0	0	0	0	0
0	OG	1953	#NULL!	12	0	2	1	1	1	1	0	0	0		0	C509	1	1	1741	1701	6	1	3460	0	1	64	1	Female	28	0,00	0,00	0,39	0	0	0	0	0	0	0	0	0	0	0	0	0	0	0	0	0
0		1951	2003-08-10	0	0	0	#NULL!	0	0	0	0	0	0		0	C539	0	1	1809	171	2	0	#NULL!	#NULL!	0	66	1
0	G	1947	#NULL!	10	0	1	1	0	0	0	0	0	0		0		0	0			6	1	19988	1	1	70	2	Female	28	0,83	0,17	1,57	0	0	0	0	0	0	0	0	0	0	0	0	0	0	0	0	0
0	OG	1954	#NULL!	10	0	6	1	0	0	0	0	0	0	C509	0	C509	1	1	1741	1701	3	0	18256	1	1	63	1	Female	24	0,00	0,00	0,88	0	0	1	0	0	0	0	0	0	0	0	1	0	0	0	0	0
0	S	1947	#NULL!	15	0	12	1	0	1	1	0	0	0		0		0	0			3	0	3204	0	1	70	2
0	G	1949	#NULL!	16	0	7	1	0	5	1	0	0	0		0	C700	0	1	1921	1930;171	6	1	4947	1	1	68	2	Female	26	0,83	0,17	1,08	0	0	1	0	0	0	0	0	0	0	0	0	0	0	0	0	0
0	S	1949	#NULL!	6	0	2	1	0	0	0	0	0	0		0		0	0			2	0	2990	0	1	68	2	Female	25	1,17	1,00	1,24	0	1	0	0	0	0	0	0	0	0	0	0	0	0	0	0	1
0		1946	2012-01-18	0	0	0	#NULL!	0	0	0	0	0	0		0		0	0		171	3	0	1894	0	0	71	2	Female	28	0,33	1,33	1,18	0	0	0	0	0	0	0	0	0	0	0	0	0	0	0	0	0
0	OG;G	1950	#NULL!	29	0	10	1	0	14	1	0	0	0		0		0	0			6	1	4046	1	1	67	1
0	S	1952	#NULL!	13	0	8	1	0	3	1	0	0	0	C750	0	C750	0	1	1941	1951	2	0	3096	0	1	65	1
0	OG	1952	#NULL!	8	0	3	1	0	0	0	0	0	0		0		0	0			2	0	2218	0	1	65	1
0		1949	#NULL!	0	0	0	#NULL!	0	0	0	0	0	0	C541	0	C541	0	1	1820	172	6	1	3007	0	0	68	2
0	S	1949	#NULL!	22	0	5	1	0	11	1	1	0	0		0		0	0			6	1	22803	1	1	68	2	Female	28	0,83	0,83	1,46	0	0	0	0	0	0	0	0	0	0	0	0	0	0	0	0	0
0	G	1948	#NULL!	15	0	0	0	0	6	1	0	0	0		0		0	0			4	0	1692	0	1	69	2	Female	25	1,17	0,50	1,48	0	1	1	0	0	0	0	0	0	0	0	0	0	0	0	1	0
0	S	1946	#NULL!	25	0	1	1	1	9	1	9	0	0		0		0	0			5	1	2967	0	1	71	2
0	G	1948	#NULL!	5	0	3	1	0	0	0	0	0	0		0		0	0		171	3	0	3662	0	1	69	2	Female	25	1,17	0,17	1,16	1	0	0	0	0	0	0	0	0	0	0	0	0	0	0	1	0
0	G	1949	#NULL!	28	0	0	0	0	25	1	0	0	0		0		0	0			5	1	2718	0	1	68	2
0	S	1949	#NULL!	10	0	0	0	0	7	1	0	0	0	C421	0	C915	0	1	2049	2049	2	0	3960	0	1	68	2
0		1952	2011-09-12	0	0	0	#NULL!	0	0	0	0	0	0		0		0	0		171	3	0	2541	0	0	65	1	Female	28	1,00	0,50	1,61	0	0	0	0	0	0	0	0	0	0	0	0	0	0	0	0	0
0	G	1951	#NULL!	10	0	5	1	0	0	0	0	0	0		0		0	0			5	1	3517	0	1	66	1	Female	28	0,67	0,17	1,00	0	0	0	0	0	0	0	0	0	0	0	0	0	0	0	0	0
0	S	1949	#NULL!	13	0	10	1	0	0	0	1	0	0		0		0	0			4	0	8361	1	1	68	2
0	G	1949	#NULL!	17	0	0	0	0	13	1	0	0	0	C209	0	C209	0	1	1541	1540	2	0	1021	0	1	68	2
0		1946	1999-05-15	0	0	0	#NULL!	0	0	0	0	0	0		0		0	0	1623	1621	3	0	#NULL!	#NULL!	0	71	2
0	OG	1948	#NULL!	9	0	6	1	0	2	1	0	0	0		0		0	0			6	1	2979	0	1	69	2	Female	27	0,83	0,00	1,11	0	0	0	0	0	0	0	0	0	0	0	0	0	0	0	0	1
0	G	1954	#NULL!	2	0	0	0	0	1	1	0	0	0		0		0	0			3	0	1179	0	1	63	1
0	OG	1950	#NULL!	11	0	1	1	1	0	0	1	0	0		0		0	0			6	1	4545	1	1	67	1
0	G	1954	#NULL!	22	0	3	1	0	16	1	0	0	0		0		0	0			4	0	9395	1	1	63	1	Female	28	1,33	0,50	1,25	0	0	0	0	0	0	0	0	0	0	0	0	0	0	0	0	0
0	S	1947	#NULL!	30	0	0	0	0	22	1	0	0	6		0		0	0			5	1	37190	1	1	70	2	Female	28	1,17	0,50	0,89	0	0	0	0	0	0	0	0	0	0	0	0	0	0	0	0	0
0	G	1950	#NULL!	20	0	17	1	0	0	0	1	0	0		0		0	0			6	1	13988	1	1	67	1
0	S	1953	#NULL!	11	0	4	1	0	3	1	0	0	0		0		0	0			6	1	35877	1	1	64	1	Female	24	0,00	0,00	0,00	0	0	1	0	0	0	0	0	0	0	0	1	0	0	0	0	0
0		1946	2012-07-25	0	0	0	#NULL!	0	0	0	0	0	0	C349	0	C349	0	1	1629	1621	3	0	4737	1	0	71	2	Female	28	#SKÄRNING!	#SKÄRNING!	0,00	0	0	0	0	0	0	0	0	0	0	0	0	0	0	0	0	0
0	G	1951	#NULL!	14	0	7	1	0	2	1	0	0	0	C502;C446	0	C502;C436	1	1	1741;1726	1701;1906	3	0	7246	1	1	66	1	Female	28	0,67	0,00	1,00	0	0	0	0	0	0	0	0	0	0	0	0	0	0	0	0	0
0	G	1945	#NULL!	8	0	5	1	0	1	1	0	0	0		0		0	0			#NULL!	0	77199	1	1	72	2
0		1951	2015-01-31	0	0	0	#NULL!	0	0	0	0	0	0		0		0	0		171	2	0	3559	0	0	66	1	Female	28	1,00	0,33	1,04	0	0	0	0	0	0	0	0	0	0	0	0	0	0	0	0	0
0	Ä	1950	#NULL!	12	0	6	1	0	0	0	0	0	0		0		0	0			4	0	4756	1	1	67	1	Female	26	0,00	0,00	1,04	0	0	1	0	0	0	0	0	0	0	0	1	0	0	0	0	0
0	OG	1955	#NULL!	17	0	0	0	0	5	1	2	0	0		0		0	0			2	0	3356	0	1	62	1
0		1948	1998-08-31	0	0	0	#NULL!	0	0	0	0	0	0		0	C509	1	1	1741	1701	2	0	#NULL!	#NULL!	0	69	2	Female	14	1,33	1,00	2,86	1	0	1	0	0	0	1	1	0	0	1	1	1	1	1	1	1
0	G;Ä	1948	#NULL!	9	0	3	1	0	1	1	0	0	0	C501	0	C501	1	1	1741	1701	5	1	2589	0	1	69	2	Female	27	1,33	0,83	1,19	0	0	0	0	0	0	0	0	0	0	0	0	0	0	0	0	0
0	S	1955	#NULL!	17	0	13	1	0	0	0	0	0	0		0		0	0			4	0	9349	1	1	62	1	Female	28	0,67	0,67	1,11	0	0	0	0	0	0	0	0	0	0	0	0	0	0	0	0	0
0	OG	1953	#NULL!	14	0	6	1	0	1	1	0	0	0	C187;C509	0	C187;C509	1	1	1533;1741	1533;1701	5	1	2510	0	1	64	1	Female	28	0,33	0,00	0,14	0	0	0	0	0	0	0	0	0	0	0	0	0	0	0	0	0
0	S	1946	#NULL!	24	0	15	1	0	5	1	0	0	0		0		0	0			3	0	3678	0	1	71	2
0	G	1948	#NULL!	5	0	0	0	0	1	1	0	0	0		0		0	0			3	0	2231	0	1	69	2	Female	28	1,00	0,67	1,11	0	0	0	0	0	0	0	0	0	0	0	0	0	0	0	0	0
0	OG	1955	#NULL!	32	0	5	1	0	22	1	0	0	0		0		0	0			5	1	3898	0	1	62	1	Female	22	0,67	0,33	0,73	0	0	0	1	0	0	0	0	0	0	1	0	0	0	0	1	1
0	S	1954	#NULL!	5	0	0	0	0	1	1	0	0	0		0		0	0			5	1	3389	0	1	63	1	Female	28	1,17	0,67	1,54	0	0	0	0	0	0	0	0	0	0	0	0	0	0	0	0	0
0	OG	1950	#NULL!	15	0	11	1	1	0	0	0	0	0		0		0	0			3	0	3021	0	1	67	1
0	G	1947	#NULL!	24	0	5	1	1	8	1	7	0	0		0		0	0			3	0	8048	1	1	70	2
0	G	1950	#NULL!	18	0	18	1	0	0	0	0	0	0		0		0	0			4	0	3952	0	1	67	1	Female	28	1,17	1,00	1,61	0	0	0	0	0	0	0	0	0	0	0	0	0	0	0	0	0
0	G	1946	#NULL!	32	0	7	1	0	17	1	0	0	0		0		0	0			3	0	3749	0	1	71	2	Female	26	0,33	0,33	0,54	0	0	0	0	0	0	0	0	0	0	0	0	0	0	0	0	0
0	G	1953	#NULL!	4	0	1	1	0	0	0	0	0	0		0		0	0			3	0	1995	0	1	64	1
0	OG	1945	#NULL!	15	0	9	1	0	3	1	0	0	0		0		0	0			6	1	20186	1	1	72	2
0		1947	#NULL!	0	0	0	#NULL!	0	0	0	0	0	0	C504	0	C504	1	1	1742	1702	3	0	1888	0	0	70	2	Female	28	0,67	0,00	1,36	0	0	0	0	0	0	0	0	0	0	0	0	0	0	0	0	0
0		1953	2010-02-20	0	0	0	#NULL!	0	0	0	0	0	0	C250	0	C250	0	1	1570	157	5	1	1918	0	0	64	1	Female	24	0,67	0,00	0,71	0	0	0	0	0	0	0	0	0	0	0	0	0	0	1	1	0
0	S	1950	#NULL!	9	0	1	1	0	1	1	0	0	0		0		0	0		171	3	0	2498	0	1	67	1	Female	28	1,17	1,00	1,14	0	0	0	0	0	0	0	0	0	0	0	0	0	0	0	0	0
0		1947	#NULL!	0	0	0	#NULL!	0	0	0	0	0	0	C541	0	C541	0	1	1820	172	3	0	1754	0	0	70	2
0		1946	2010-08-18	0	0	0	#NULL!	0	0	0	0	0	0	C809	0	C509;C786	1	1	1742;1976	1702;1999;171	1	0	1284	0	0	71	2
0	G	1954	#NULL!	18	0	0	0	0	16	1	0	0	0		0		0	0			3	0	3150	0	1	63	1	Female	28	2,50	1,33	2,00	0	0	0	0	0	0	0	0	0	0	0	0	0	0	0	0	0
0	OG	1948	#NULL!	14	0	7	1	0	1	1	0	0	0		0		0	0			5	1	1767	0	1	69	2	Female	27	1,00	0,17	1,44	0	0	0	1	0	0	0	0	0	0	0	0	0	0	0	0	0
0	G	1946	#NULL!	13	0	1	1	1	6	1	4	0	0		0		0	0			6	1	15262	1	1	71	2	Female	28	0,17	0,17	2,29	0	0	0	0	0	0	0	0	0	0	0	0	0	0	0	0	0
0	S	1949	#NULL!	25	0	9	1	0	8	1	0	0	0		0		0	0			2	0	3547	0	1	68	2
0	S	1947	#NULL!	10	0	1	1	0	1	1	0	0	0		0		0	0			5	1	2708	0	1	70	2
0	OG	1947	#NULL!	23	0	9	1	0	9	1	0	0	0		0		0	0			6	1	33779	1	1	70	2
0	G	1945	#NULL!	11	0	3	1	0	1	1	0	0	0		0		0	0			3	0	1784	0	1	72	2
0	S	1953	#NULL!	12	0	5	1	0	0	0	0	0	0		0		0	0			2	0	3744	0	1	64	1
0	S	1948	#NULL!	9	0	0	0	0	1	1	0	0	0	C509	0	C509	1	1	1742	1702	3	0	3738	0	1	69	2	Female	27	0,67	0,00	0,59	0	0	0	0	0	0	0	0	0	0	0	1	0	0	0	0	0
0	OG	1952	#NULL!	13	0	0	0	0	9	1	0	0	0		0		0	0			3	0	2557	0	1	65	1	Female	26	1,67	2,00	1,96	0	0	0	0	0	0	0	0	0	0	0	0	0	0	0	1	0
0	G	1955	#NULL!	9	0	3	1	0	0	0	0	0	0		0		0	0	1809	171	3	0	3595	0	1	62	1
0	G	1947	#NULL!	8	0	0	0	0	4	1	0	0	2	C421	0	C911	0	1	2041	2041	5	1	5401	1	1	70	2
0	G;Ä	1949	#NULL!	19	0	5	1	0	10	1	1	0	0		0		0	0		171	6	1	2522	0	1	68	2
0	G	1954	#NULL!	9	0	4	1	0	0	0	0	0	0		0		0	0			5	1	6748	1	1	63	1	Female	28	0,57	0,00	1,00	0	0	0	0	0	0	0	0	0	0	0	0	0	0	0	0	0
0	OG	1947	#NULL!	2	0	1	1	0	0	0	0	0	0		0		0	0			3	0	2656	0	1	70	2
0	OG	1945	#NULL!	14	0	1	1	0	10	1	0	0	0	C447	0	C437	0	1	1727	1907	5	1	2587	0	1	72	2	Female	25	0,00	0,00	1,16	0	0	0	0	0	0	0	0	0	0	0	0	0	1	0	0	1
0	S	1948	#NULL!	14	0	1	1	0	11	1	0	0	0	C505;C541	0	C505;C541	1	1	1742;1820	1702;172	3	0	2828	0	1	69	2	Female	24	0,67	0,00	1,04	1	0	0	0	0	0	0	0	0	0	0	0	0	1	1	0	0
0	G	1953	#NULL!	15	0	6	1	0	4	1	0	0	0		0		0	0			5	1	4555	1	1	64	1	Female	28	0,50	0,17	1,39	0	0	0	0	0	0	0	0	0	0	0	0	0	0	0	0	0
0	G	1951	#NULL!	5	0	0	0	0	1	1	0	0	0		0	C504	1	1	1742	1702	2	0	1375	0	1	66	1
0	S;G	1952	#NULL!	14	0	8	1	0	0	0	0	0	0		0		0	0			3	0	2337	0	1	65	1	Female	28	0,83	0,17	0,79	0	0	0	0	0	0	0	0	0	0	0	0	0	0	0	0	0
0	S	1947	#NULL!	7	0	0	0	0	1	1	0	0	0		0		0	0			1	0	6076	1	1	70	2	Female	25	0,50	0,17	0,68	1	0	0	0	0	0	0	0	0	0	0	1	0	0	0	0	0
0	G	1947	#NULL!	38	0	16	1	0	18	1	0	0	0		0		0	0			5	1	3751	0	1	70	2	Female	23	0,50	0,00	0,83	0	0	0	0	0	0	0	0	0	0	1	0	0	1	1	0	1
0	G	1951	#NULL!	9	0	2	1	0	2	1	0	0	0		0	C509	1	1	1742	1702	3	0	2841	0	1	66	1	Female	25	0,00	0,00	1,16	1	0	0	0	0	0	0	0	0	0	0	0	0	0	1	0	0
0	S	1951	#NULL!	1	0	0	0	0	1	1	0	0	0	C447	0	C447	0	1	1737	1917	5	1	14494	1	1	66	1	Female	24	1,00	0,83	2,33	0	0	0	0	0	0	0	0	0	0	0	1	0	0	0	1	1
0	OG	1948	#NULL!	17	0	8	1	0	3	1	0	0	0		0		0	0			4	0	327353	1	1	69	2	Female	28	0,50	0,00	1,00	0	0	0	0	0	0	0	0	0	0	0	0	0	0	0	0	0
0	G;Ä	1948	#NULL!	15	0	5	1	2	2	1	1	0	0		0		0	0			6	1	12284	1	1	69	2	Female	27	1,17	0,67	2,44	1	0	0	0	0	0	0	0	0	0	0	0	0	0	0	0	0
0	OG	1949	#NULL!	14	0	12	1	0	0	0	0	0	0		0		0	0	1809	171	6	1	3379	0	1	68	2	Female	28	0,33	0,00	0,79	0	0	0	0	0	0	0	0	0	0	0	0	0	0	0	0	0
0	S	1947	#NULL!	25	0	8	1	0	12	1	0	0	0		0		0	0			7	1	14111	1	1	70	2
0	S	1946	#NULL!	16	0	9	1	0	3	1	1	0	0		0		0	0			4	0	3837	0	1	71	2	Female	28	0,50	0,17	0,46	0	0	0	0	0	0	0	0	0	0	0	0	0	0	0	0	0
0	G	1948	#NULL!	15	0	2	1	0	6	1	0	0	0		0		0	0			6	1	4532	1	1	69	2
0	G	1954	#NULL!	13	0	5	1	0	1	1	0	0	0		0		0	0			6	1	3605	0	1	63	1	Female	28	0,67	1,00	0,96	0	0	0	0	0	0	0	0	0	0	0	0	0	0	0	0	0
0	G	1953	#NULL!	2	0	0	0	0	1	1	0	0	0		0		0	0			6	1	2440	0	1	64	1
0		1947	2009-06-24	0	0	0	#NULL!	0	0	0	0	0	0		0		0	0	1941	1951	3	0	1442	0	0	70	2	Female	28	0,83	1,00	1,00	0	0	0	0	0	0	0	0	0	0	0	0	0	0	0	0	0
0		1955	2012-03-18	0	0	0	#NULL!	0	0	0	0	0	0	C500	0	C500	1	1	1741	1701	3	0	1608	0	0	62	1	Female	26	0,50	0,33	1,15	0	0	0	1	0	0	0	0	0	0	0	0	0	0	0	0	0
0	G	1952	#NULL!	15	0	6	1	0	1	1	0	0	0		0		0	0			3	0	2902	0	1	65	1
0	OG	1951	#NULL!	18	0	12	1	0	5	1	0	0	0	C343	0	C679;C669;C343	0	1	1889;1892;1625	1810;1811;1621	6	1	3757	0	1	66	1	Female	28	0,33	0,50	1,96	0	0	0	0	0	0	0	0	0	0	0	0	0	0	0	0	0
0	OG	1948	#NULL!	25	0	1	1	2	13	1	2	0	0		0		0	0		171	4	0	5711	1	1	69	2	Female	28	1,17	1,50	2,46	0	0	0	0	0	0	0	0	0	0	0	0	0	0	0	0	0
0	G;Ä	1955	#NULL!	14	0	4	1	0	2	1	0	0	0		0		0	0			1	0	12738	1	1	62	1	Female	27	0,83	0,50	1,19	0	0	0	0	0	0	0	0	0	0	0	0	0	0	0	1	0
0	G	1948	#NULL!	9	0	3	1	0	0	0	0	0	0		0		0	0			5	1	3768	0	1	69	2	Female	27	0,17	0,17	0,37	0	0	0	0	0	0	0	0	0	0	0	0	0	0	0	1	0
0	OG	1948	#NULL!	45	0	2	1	0	36	1	2	0	0		0		0	0			2	0	2981	0	1	69	2	Female	26	1,00	0,50	2,62	0	0	1	0	0	0	0	0	0	0	0	0	0	0	0	0	0
0	OG	1949	#NULL!	23	0	20	1	0	0	0	0	0	0		0		0	0			3	0	2620	0	1	68	2	Female	19	1,00	0,25	2,00	1	1	0	0	0	0	0	0	0	0	0	0	0	1	1	1	1
0	OG	1946	#NULL!	11	0	1	1	0	0	0	0	0	0		0		0	0	1739	171;1919	6	1	48912	1	1	71	2	Female	28	0,83	0,50	1,39	0	0	0	0	0	0	0	0	0	0	0	0	0	0	0	0	0
0	G	1948	#NULL!	11	0	1	1	0	5	1	1	0	0		0		0	0			3	0	2441	0	1	69	2	Female	28	0,33	0,00	0,61	0	0	0	0	0	0	0	0	0	0	0	0	0	0	0	0	0
0	G	1950	#NULL!	12	0	1	1	0	1	1	0	0	0		0		0	0			6	1	5005	1	1	67	1	Female	26	0,17	0,17	1,19	0	0	1	0	0	0	0	0	0	0	0	0	0	0	0	0	0
0	G	1953	#NULL!	9	0	0	0	0	1	1	0	0	0		0		0	0			5	1	3094	0	1	64	1	Female	28	1,00	0,00	1,50	0	0	0	0	0	0	0	0	0	0	0	0	0	0	0	0	0
0	S	1947	#NULL!	14	0	7	1	0	0	0	0	0	0		0		0	0			2	0	2630	0	1	70	2	Female	28	0,33	0,50	0,93	0	0	0	0	0	0	0	0	0	0	0	0	0	0	0	0	0
0		1949	#NULL!	0	0	0	#NULL!	0	0	0	0	0	0		0	C509	1	1	1742	1702	5	1	2366	0	0	68	2
0	S	1952	#NULL!	2	0	0	0	0	1	1	0	0	0		0		0	0			3	0	2006	0	1	65	1	Male	25	1,50	0,67	1,08	0	0	0	0	0	0	0	0	0	0	0	1	0	1	0	1	0
0	G;Ä	1950	#NULL!	13	0	1	1	0	2	1	1	0	0		0	C569	0	1	1830	1750	2	0	3812	0	1	67	1
0	S	1954	#NULL!	11	0	1	1	0	8	1	0	0	0		0		0	0			6	1	6570	1	1	63	1	Female	27	1,67	2,17	2,19	0	0	0	0	0	0	0	0	1	0	0	0	0	0	0	0	0
0	G	1954	#NULL!	13	0	5	1	0	0	0	0	0	0		0		0	0			3	0	6306	1	1	63	1	Female	28	1,17	1,17	0,86	0	0	0	0	0	0	0	0	0	0	0	0	0	0	0	0	0
0	G	1950	#NULL!	13	0	5	1	0	2	1	0	0	0		0		0	0			4	0	3139	0	1	67	1
0	OG	1947	#NULL!	16	0	2	1	0	8	1	0	0	0		0	C505	1	1	1741	1701	3	0	2583	0	1	70	2	Female	28	0,67	0,50	1,57	0	0	0	0	0	0	0	0	0	0	0	0	0	0	0	0	0
0	G	1949	#NULL!	14	0	1	1	0	7	1	0	0	0		0		0	0			3	0	22752	1	1	68	2	Female	28	0,67	0,00	0,93	0	0	0	0	0	0	0	0	0	0	0	0	0	0	0	0	0
0	OG	1949	#NULL!	3	0	1	1	0	2	1	0	0	0		0		0	0			1	0	8304	1	1	68	2
0	OG	1950	#NULL!	8	0	4	1	0	0	0	0	0	0		0		0	0			3	0	4546	1	1	67	1	Female	26	0,00	0,33	0,38	0	0	1	0	0	0	0	0	0	0	0	0	0	1	0	0	0
0	G	1954	#NULL!	11	0	6	1	0	5	1	0	0	0		0		0	0			5	1	18968	1	1	63	1	Female	28	0,33	0,17	0,64	0	0	0	0	0	0	0	0	0	0	0	0	0	0	0	0	0
0	G	1953	#NULL!	9	0	0	0	0	0	0	2	0	0		0		0	0			6	1	2279	0	1	64	1	Female	27	0,33	0,33	0,59	0	0	0	0	0	0	0	0	0	0	0	1	0	0	0	0	0
0	S	1953	#NULL!	6	0	1	1	0	1	1	0	0	0		0		0	0			3	0	2252	0	1	64	1	Female	28	0,50	1,33	1,21	0	0	0	0	0	0	0	0	0	0	0	0	0	0	0	0	0
0	G;Ä	1946	#NULL!	23	0	23	1	0	0	0	0	0	0	C530	0	C530	0	1	1809	171	6	1	6656	1	1	71	2	Female	28	0,17	0,17	0,93	0	0	0	0	0	0	0	0	0	0	0	0	0	0	0	0	0
0	S	1951	#NULL!	28	0	6	1	0	11	1	5	0	0		0		0	0			6	1	3108	0	1	66	1	Female	26	1,00	0,00	1,65	0	0	0	1	0	0	0	0	0	1	0	0	0	0	0	0	0
0	OG	1953	#NULL!	11	0	6	1	0	0	0	0	0	0		0		0	0		171	7	1	12403	1	1	64	1	Female	27	0,33	0,33	0,19	0	0	0	0	0	0	0	0	0	0	0	0	0	0	0	0	0
0	G	1955	#NULL!	6	0	3	1	0	0	0	0	0	0		0		0	0			3	0	12811	1	1	62	1
0	OG	1954	#NULL!	5	0	1	1	0	0	0	1	0	0		0		0	0			3	0	1599	0	1	63	1	Female	28	0,83	1,33	0,71	0	0	0	0	0	0	0	0	0	0	0	0	0	0	0	0	0
0	G	1952	#NULL!	10	0	3	1	0	0	0	0	0	0		0		0	0			2	0	1611	0	1	65	1
0	OG	1952	#NULL!	16	0	9	1	0	0	0	0	0	0		0		0	0			6	1	4916	1	1	65	1
0		1954	2001-12-26	0	0	0	#NULL!	0	0	0	0	0	0		0	C221	0	1	1551	1550	5	1	#NULL!	#NULL!	0	63	1	Female	28	0,67	0,17	1,00	0	0	0	0	0	0	0	0	0	0	0	0	0	0	0	0	0
0	G	1950	#NULL!	8	0	0	0	0	4	1	0	0	0		0		0	0			2	0	5921	1	1	67	1	Female	28	0,83	0,83	1,64	0	0	0	0	0	0	0	0	0	0	0	0	0	0	0	0	0
0	G	1951	#NULL!	9	0	3	1	0	1	1	0	0	0		0		0	0			5	1	15515	1	1	66	1
0	OG	1950	#NULL!	9	0	4	1	0	0	0	0	0	0		0		0	0			5	1	2219	0	1	67	1
0	G	1954	#NULL!	4	0	3	1	0	0	0	0	0	0		0		0	0			5	1	44901	1	1	63	1	Female	28	0,50	0,17	0,96	0	0	0	0	0	0	0	0	0	0	0	0	0	0	0	0	0
0	OG	1949	#NULL!	28	0	22	1	0	1	1	0	0	0		0		0	0			6	1	2985	0	1	68	2
0	G	1954	#NULL!	10	0	0	0	0	2	1	1	0	0		0		0	0			6	1	2737	0	1	63	1
0	G	1950	#NULL!	21	0	8	1	0	5	1	0	0	0		0		0	0			4	0	4296	1	1	67	1	Female	27	0,33	0,00	0,96	0	0	0	0	0	0	0	0	0	0	0	0	0	0	0	0	1
0	S	1950	#NULL!	12	0	3	1	0	3	1	0	0	0	C509	0	C508	1	1	1744	1708	5	1	2523	0	1	67	1
0	OG	1952	#NULL!	9	0	2	1	1	3	1	0	0	0	C679	0	C679	0	1	1889	1810	3	0	2423	0	1	65	1	Female	28	0,00	0,00	0,39	0	0	0	0	0	0	0	0	0	0	0	0	0	0	0	0	0
0	S	1951	#NULL!	9	0	2	1	0	1	1	0	0	0		0	C539	0	1	1809	171	5	1	3074	0	1	66	1	Female	27	1,00	0,00	1,44	0	0	1	0	0	0	0	0	0	0	0	0	0	0	0	0	0
0	G;S	1955	#NULL!	18	0	8	1	0	9	1	0	0	0	C509	0	C509	1	1	1741	1701	6	1	16415	1	1	62	1
0		1948	1993-10-15	0	0	0	#NULL!	0	0	0	0	0	0		0		0	0	1830	1750	6	1	#NULL!	#NULL!	0	69	2
0		1946	2010-12-15	0	0	0	#NULL!	0	0	0	0	0	0	C341	0	C341	0	1	1623	1621	5	1	4826	1	0	71	2	Female	28	0,00	0,00	1,04	0	0	0	0	0	0	0	0	0	0	0	0	0	0	0	0	0
0	G;Ä	1946	#NULL!	12	0	1	1	1	3	1	1	0	0		0		0	0			6	1	4870	1	1	71	2	Female	27	0,50	0,00	1,19	0	0	0	1	0	0	0	0	0	0	0	0	0	0	0	0	0
0	OG	1952	#NULL!	6	0	1	1	0	0	0	0	0	0		0		0	0			5	1	8561	1	1	65	1
0	S	1947	#NULL!	16	0	2	1	0	12	1	0	0	0		0		0	0			3	0	2559	0	1	70	2	Female	27	0,33	0,00	1,11	0	0	0	0	0	0	0	0	0	0	0	0	0	0	0	0	1
0	OG	1955	#NULL!	14	0	4	1	0	6	1	0	0	0	C509;C679	0	C509;C679	1	1	1742;1889	1702;1810	6	1	3114	0	1	62	1	Female	28	0,33	0,00	0,71	0	0	0	0	0	0	0	0	0	0	0	0	0	0	0	0	0
0	OG	1947	#NULL!	10	0	0	0	0	7	1	0	0	0		0		0	0			6	1	6533	1	1	70	2
0		1949	2008-09-18	0	0	0	#NULL!	0	0	0	0	0	0		0	C509	1	1	1741	1701	6	1	#NULL!	#NULL!	0	68	2
0	S	1947	#NULL!	10	0	0	0	0	3	1	2	0	0	C503	0	C503	1	1	1742	1702	5	1	4618	1	1	70	2
0	OG	1945	#NULL!	8	0	7	1	0	0	0	0	0	0		0	C539	0	1	1809	171	6	1	3971	0	1	72	2	Female	28	0,17	0,33	1,04	0	0	0	0	0	0	0	0	0	0	0	0	0	0	0	0	0
0		1947	2011-05-23	0	0	0	#NULL!	0	0	0	0	0	0		0		0	0	1939	194	2	0	1272	0	0	70	2
0	G	1948	#NULL!	7	0	0	0	0	5	1	0	0	0		0		0	0			6	1	3772	0	1	69	2
0	G	1950	#NULL!	11	0	3	1	0	0	0	0	0	0		0	C501	1	1	1741	1701	6	1	7468	1	1	67	1	Female	26	0,17	0,00	1,08	0	0	1	0	0	0	0	0	0	0	1	0	0	0	0	0	0
0		1946	2012-08-22	0	0	0	#NULL!	0	0	0	0	0	0		0	C508	1	1	1743	1707	3	0	1968	0	0	71	2
0		1947	#NULL!	0	0	0	#NULL!	0	0	0	0	0	0		0		0	0	1622	1621	4	0	5566	1	0	70	2	Female	28	1,00	0,00	1,43	0	0	0	0	0	0	0	0	0	0	0	0	0	0	0	0	0
0	OG	1951	#NULL!	16	0	8	1	0	4	1	0	0	0		0	C541	0	1	1820	172	6	1	3180	0	1	66	1	Female	26	0,17	0,00	1,00	0	0	0	1	0	0	0	0	0	0	0	1	0	0	0	0	0
0	OG	1952	#NULL!	6	0	3	1	0	1	1	0	0	0		0		0	0			2	0	2463	0	1	65	1	Female	25	0,50	0,17	1,84	0	0	0	0	0	0	0	0	0	0	0	0	0	0	1	1	0
0		1948	#NULL!	0	0	0	#NULL!	0	0	0	0	0	0		0		0	0		171	3	0	4788	1	0	69	2
0	G	1948	#NULL!	14	0	2	1	1	8	1	0	0	0		0		0	0			4	0	3717	0	1	69	2	Female	28	0,00	0,00	0,71	0	0	0	0	0	0	0	0	0	0	0	0	0	0	0	0	0
0	OG	1949	#NULL!	15	0	10	1	0	4	1	0	0	0		0		0	0			6	1	5869	1	1	68	2	Female	28	0,33	0,00	1,00	0	0	0	0	0	0	0	0	0	0	0	0	0	0	0	0	0
0	S	1949	#NULL!	11	0	5	1	0	0	0	0	0	0		0		0	0			5	1	13530	1	1	68	2	Female	26	0,67	0,00	1,00	0	0	0	0	0	0	0	0	0	0	0	1	0	0	0	0	0
0	G	1952	#NULL!	14	0	0	0	0	6	1	0	0	0	C509	0	C509	1	1	1741	1701	5	1	2624	0	1	65	1	Female	28	0,33	0,00	0,93	0	0	0	0	0	0	0	0	0	0	0	0	0	0	0	0	0
0	OG	1945	#NULL!	17	0	0	0	0	17	1	0	0	0		0		0	0			6	1	4994	1	1	72	2	Female	27	0,33	0,33	1,26	0	0	0	0	0	0	0	0	0	0	0	0	0	0	1	0	0
0	OG	1948	#NULL!	3	0	0	0	1	0	0	0	0	0		0		0	0			6	1	1649	0	1	69	2	Female	24	0,20	0,00	2,46	0	0	0	1	0	1	0	0	0	0	0	1	0	0	0	1	0
0	S	1950	#NULL!	12	0	2	1	0	7	1	0	0	0	C509	0	C509	1	1	1742;1741	1702;1701	3	0	852	0	1	67	1
0	G	1950	#NULL!	8	0	4	1	0	0	0	1	0	0	C509	0	C508;C509	1	1	1743;1742	1707;1702	4	0	2525	0	1	67	1	Female	28	0,33	0,00	1,00	0	0	0	0	0	0	0	0	0	0	0	0	0	0	0	0	0
0	G	1952	#NULL!	13	0	4	1	0	2	1	3	0	0		0		0	0			2	0	5714	1	1	65	1	Female	28	0,50	0,67	0,64	0	0	0	0	0	0	0	0	0	0	0	0	0	0	0	0	0
0	S	1952	#NULL!	14	0	3	1	0	5	1	0	0	0		0		0	0			6	1	3737	0	1	65	1	Female	28	0,50	0,67	0,86	0	0	0	0	0	0	0	0	0	0	0	0	0	0	0	0	0
0	G	1953	#NULL!	15	0	9	1	0	1	1	0	0	0		0		0	0			6	1	5931	1	1	64	1
0	S	1954	#NULL!	28	0	0	0	0	28	1	0	0	0		0		0	0			2	0	1731	0	1	63	1
0	G	1949	#NULL!	9	0	1	1	0	0	0	0	0	0		0		0	0			6	1	185351	1	1	68	2	Female	28	0,50	0,33	0,86	0	0	0	0	0	0	0	0	0	0	0	#SKÄRNING!	0	0	0	0	0
0	S	1950	#NULL!	9	0	2	1	0	0	0	0	0	0		0		0	0			3	0	10793	1	1	67	1	Female	28	0,50	0,00	1,00	0	0	0	0	0	0	0	0	0	0	0	0	0	0	0	0	0
0		1950	#NULL!	0	0	0	#NULL!	0	0	0	0	0	0		0	C509	1	1	1742	1702	1	0	1610	0	0	67	1	Female	28	1,17	1,67	1,82	0	0	0	0	0	0	0	0	0	0	0	0	0	0	0	0	0
0	S	1949	#NULL!	32	0	4	1	0	22	1	1	0	0		0		0	0	1809	171	4	0	21357	1	1	68	2
0	OG	1951	#NULL!	9	0	1	1	0	0	0	0	0	0		0		0	0			3	0	3199	0	1	66	1
0	S	1947	#NULL!	7	0	3	1	0	0	0	0	0	0	C209	0	C209	0	1	1541	1540	3	0	2957	0	1	70	2
0	S	1949	#NULL!	11	0	1	1	0	3	1	1	0	0		0	C539	0	1	1809	171	2	0	3718	0	1	68	2	Female	28	0,33	0,33	0,39	0	0	0	0	0	0	0	0	0	0	0	0	0	0	0	0	0
0	G	1947	#NULL!	12	0	2	1	0	1	1	0	0	0		0		0	0			3	0	4936	1	1	70	2	Female	26	0,67	0,17	1,00	0	0	0	0	0	0	0	0	0	0	0	0	0	0	0	1	0
0	G	1955	#NULL!	30	0	2	1	0	21	1	0	0	0		0		0	0			2	0	3609	0	1	62	1
0	S	1946	#NULL!	12	0	0	0	0	3	1	0	0	0		0		0	0		1971	1	0	16164	1	1	71	2	Female	25	0,33	0,00	0,68	0	0	0	1	0	0	0	0	0	0	1	0	0	0	1	0	0
0	S	1947	#NULL!	23	0	0	0	0	20	1	1	0	0		0		0	0			3	0	3386	0	1	70	2	Female	22	1,00	0,17	1,00	1	0	0	0	0	0	0	0	0	0	0	0	0	1	1	1	0
0	OG	1953	#NULL!	16	0	9	1	0	0	0	0	0	0		0		0	0			6	1	13763	1	1	64	1	Female	28	0,00	0,17	1,21	0	0	0	0	0	0	0	0	0	0	0	0	0	0	0	0	0
0	S	1946	#NULL!	40	0	0	0	0	37	1	0	0	0	C541	0	C541	0	1	1820	172	1	0	3244	0	1	71	2
0		1948	2006-11-21	0	0	0	#NULL!	0	0	0	0	0	0		0	C504	1	1	1742	1702	4	0	1769	0	0	69	2	Female	28	0,50	0,50	0,96	0	0	0	0	0	0	0	0	0	0	0	0	0	0	0	0	0
0	G	1951	#NULL!	18	0	4	1	0	7	1	0	0	0		0		0	0			5	1	2659	0	1	66	1	Female	26	1,00	0,33	1,00	0	0	0	0	0	0	0	0	0	0	0	1	0	0	0	0	1
0	G	1949	#NULL!	8	0	0	0	0	2	1	0	0	0		0		0	0			5	1	3356	0	1	68	2	Female	28	0,67	0,17	1,14	0	0	0	0	0	0	0	0	0	0	0	0	0	0	0	0	0
0	S	1950	#NULL!	5	0	0	0	0	1	1	0	0	0		0		0	0			6	1	2573	0	1	67	1	Female	24	0,00	0,00	0,21	0	0	0	1	0	0	0	0	1	0	0	0	0	0	0	0	1
0	S	1948	#NULL!	14	0	5	1	0	0	0	0	0	0		0		0	0			2	0	2587	0	1	69	2
0	S	1948	2015-12-22	4	0	0	0	0	2	1	0	0	0	C019	0	C019	0	1	1410	1410;171	4	0	1383	0	1	69	2	Female	27	0,67	1,33	2,22	0	0	0	0	0	0	0	0	0	0	0	0	0	0	0	0	0
0	OG	1951	#NULL!	17	0	4	1	0	6	1	1	0	0	C509	0	C509	1	1	1741	1701	3	0	2268	0	1	66	1	Female	28	1,67	0,50	1,00	0	0	0	0	0	0	0	0	0	0	0	0	0	0	0	0	0
0	G	1945	#NULL!	11	0	3	1	0	3	1	0	0	0		0		0	0			6	1	3540	0	1	72	2
0	S	1954	#NULL!	16	0	7	1	0	4	1	0	0	0		0		0	0			3	0	3613	0	1	63	1	Female	26	0,50	0,00	1,00	0	0	0	1	0	0	0	0	0	0	0	0	0	0	0	0	0
0	S	1947	#NULL!	22	0	3	1	0	10	1	0	0	0		0		0	0			3	0	2200	0	1	70	2	Female	28	0,67	1,00	1,46	0	0	0	0	0	0	0	0	0	0	0	0	0	0	0	0	0
0	OG	1953	#NULL!	16	0	7	1	0	4	1	0	0	0		0		0	0			5	1	2760	0	1	64	1	Female	25	0,33	0,00	1,00	1	0	0	0	0	0	0	0	0	0	0	0	0	1	0	0	0
0	G	1946	#NULL!	16	0	8	1	0	0	0	0	0	0		0		0	0			1	0	7150	1	1	71	2	Female	28	0,17	0,17	1,82	0	0	0	0	0	0	0	0	0	0	0	0	0	0	0	0	0
0	OG	1945	#NULL!	3	0	1	1	0	0	0	0	0	0		0		0	0			1	0	1466	0	1	72	2
0	G	1946	#NULL!	14	0	0	0	0	6	1	0	0	0		0		0	0			5	1	12998	1	1	71	2	Female	28	0,17	0,00	1,04	0	0	0	0	0	0	0	0	0	0	0	0	0	0	0	0	0
0	G	1954	#NULL!	11	0	1	1	0	1	1	0	0	0		0		0	0			6	1	2825	0	1	63	1	Female	27	0,33	0,00	1,00	0	0	0	1	0	0	0	0	0	0	0	0	0	0	0	0	0
0	G;Ä	1949	2011-12-02	5	0	0	0	0	5	1	0	0	0	C343	0	C539;C343	0	1	1809;1625	171;1621	3	0	2325	0	1	68	2
0	S	1950	#NULL!	5	0	1	1	0	1	1	0	0	0		0	C504	1	1	1741	1701	6	1	5746	1	1	67	1	Female	24	0,83	0,17	1,04	0	1	1	0	0	0	0	0	0	0	0	1	1	0	0	0	0
0	G	1947	#NULL!	7	0	2	1	0	0	0	0	0	0		0		0	0			5	1	11865	1	1	70	2
0	G	1946	2017-07-16	11	0	0	0	0	6	1	0	0	0	C509	0	C509	1	1	1742	1702	3	0	47729	1	1	71	2
0	S	1946	#NULL!	25	0	3	1	0	18	1	0	0	0		0		0	0			4	0	4198	1	1	71	2	Female	26	0,33	0,00	0,85	1	0	0	0	0	0	0	0	0	0	0	0	0	1	0	0	0
0	G	1949	#NULL!	6	0	1	1	0	0	0	0	0	0		0		0	0			5	1	7991	1	1	68	2	Female	28	0,17	0,17	0,64	0	0	0	0	0	0	0	0	0	0	0	0	0	0	0	0	0
0	OG	1951	#NULL!	16	0	6	1	0	5	1	0	0	0		0		0	0			5	1	2653	0	1	66	1
0	OG	1954	#NULL!	23	0	0	0	0	21	1	0	0	0		0		0	0			3	0	3490	0	1	63	1	Female	28	1,00	0,17	2,43	0	0	0	0	0	0	0	0	0	0	0	0	0	0	0	0	0
0	G	1951	#NULL!	16	0	14	1	0	0	0	0	0	0		0		0	0			5	1	8933	1	1	66	1	Female	28	1,00	0,50	1,11	0	0	0	0	0	0	0	0	0	0	0	0	0	0	0	0	0
0	OG;G	1955	#NULL!	11	0	6	1	0	0	0	0	0	0		0		0	0			6	1	3779	0	1	62	1
0	G	1952	#NULL!	10	0	0	0	0	7	1	0	0	0		0		0	0			1	0	1458	0	1	65	1
0	G	1949	#NULL!	9	0	0	0	0	0	0	2	0	0		0		0	0			6	1	14001	1	1	68	2	Female	28	0,17	0,33	0,68	0	0	0	0	0	0	0	0	0	0	0	0	0	0	0	0	0
0	G	1952	#NULL!	9	0	5	1	0	0	0	0	0	0		0		0	0			3	0	1809	0	1	65	1	Female	25	1,67	0,17	0,84	1	1	0	0	0	0	0	0	0	0	0	0	0	0	0	0	0
0	G	1949	#NULL!	7	0	1	1	0	0	0	0	0	0		0		0	0			6	1	2739	0	1	68	2
0	G	1948	#NULL!	22	0	18	1	0	1	1	0	0	0		0		0	0			6	1	3381	0	1	69	2	Female	28	0,50	0,33	0,75	0	0	0	0	0	0	0	0	0	0	0	0	0	0	0	0	0
0		1948	1994-02-15	0	0	0	#NULL!	0	0	0	0	0	0		0		0	0	2050	2050	5	1	#NULL!	#NULL!	0	69	2	Female	27	0,33	0,00	0,52	0	0	1	0	0	0	0	0	0	0	0	0	0	0	0	0	0
0	Ä	1953	#NULL!	9	0	2	1	0	1	1	0	0	0		0		0	0			3	0	8193	1	1	64	1	Female	28	1,00	0,17	0,86	0	0	0	0	0	0	0	0	0	0	0	0	0	0	0	0	0
0	G	1950	2017-03-26	16	0	0	0	0	10	1	0	0	0	C060	0	C060	0	1	1450	144	3	0	7200	1	1	67	1
0	Ä	1953	#NULL!	10	0	1	1	0	2	1	0	0	0		0		0	0			6	1	3813	0	1	64	1	Female	28	1,33	0,67	2,07	0	0	0	0	0	0	0	0	0	0	0	0	0	0	0	0	0
0		1948	2011-02-01	0	0	0	#NULL!	0	0	0	0	0	0	C220	0	C220;C569	0	1	1550;1830	1550;1750	4	0	1368	0	0	69	2
0	G	1955	#NULL!	6	0	1	1	0	0	0	0	0	0		0		0	0			2	0	2122	0	1	62	1	Female	27	1,33	0,50	1,67	0	0	0	0	0	0	0	0	0	0	0	0	0	0	0	0	0
0	OG	1948	2012-12-30	12	0	0	0	0	10	1	1	0	0	C251	0	C251	0	1	1571	157	2	0	1433	0	1	69	2
0	OG	1945	#NULL!	9	0	1	1	0	3	1	1	0	0		0		0	0			5	1	3937	0	1	72	2
0	OG	1950	#NULL!	12	0	3	1	0	1	1	1	0	0		0		0	0		171	5	1	4207	1	1	67	1	Female	28	0,00	0,00	0,64	0	0	0	0	0	0	0	0	0	0	0	0	0	0	0	0	0
0	Ä	1950	#NULL!	11	0	6	1	0	0	0	0	0	0	C209	0	C209	0	1	1541	1540	6	1	5299	1	1	67	1
0	OG	1949	#NULL!	30	0	7	1	3	19	1	0	0	0	C539	0	C539	0	1	1809	171	4	0	3007	0	1	68	2
0	G	1950	#NULL!	13	0	0	0	0	5	1	3	0	0		0		0	0	1809	171	5	1	8245	1	1	67	1	Female	22	0,50	0,17	1,23	0	0	1	1	0	0	0	0	0	0	1	1	0	0	0	0	1
0	S	1955	#NULL!	15	0	5	1	0	4	1	0	0	0		0		0	0			3	0	6320	1	1	62	1	Female	25	1,00	0,00	1,76	0	0	0	0	0	0	0	0	0	0	0	1	0	0	0	0	0
0	G	1945	#NULL!	15	0	4	1	0	9	1	0	0	0		0		0	0			3	0	18292	1	1	72	2
0	S	1952	#NULL!	5	0	0	0	0	0	0	1	0	0		0		0	0			2	0	3259	0	1	65	1
0	G	1948	#NULL!	12	0	2	1	0	2	1	0	0	0		0		0	0			5	1	5859	1	1	69	2	Female	26	0,50	0,17	1,96	0	0	0	0	0	0	0	0	1	0	0	0	0	0	0	0	0
0	S	1952	#NULL!	13	0	6	1	0	1	1	0	0	0		0		0	0			6	1	4647	1	1	65	1	Female	28	0,33	0,00	1,18	0	0	0	0	0	0	0	0	0	0	0	0	0	0	0	0	0
0	G	1950	#NULL!	19	0	15	1	0	1	1	0	0	0		0		0	0			2	0	40136	1	1	67	1	Female	28	1,17	0,17	1,36	0	0	0	0	0	0	0	0	0	0	0	0	0	0	0	0	0
0	Ä	1952	#NULL!	12	0	1	1	0	3	1	0	0	0		0		0	0			4	0	6939	1	1	65	1	Female	28	1,67	2,17	1,89	0	0	0	0	0	0	0	0	0	0	0	0	0	0	0	0	0
0	OG	1955	#NULL!	24	0	19	1	0	4	1	0	0	0		0		0	0			4	0	3827	0	1	62	1	Female	28	2,17	0,67	2,04	0	0	0	0	0	0	0	0	0	0	0	0	0	0	0	0	0
0	G	1949	#NULL!	16	0	1	1	0	12	1	1	0	0	C209	0	C209	0	1	1541	1540;1750	3	0	3742	0	1	68	2
0	G	1949	#NULL!	10	0	4	1	0	5	1	0	0	0		0		0	0			5	1	3610	0	1	68	2	Female	27	1,00	0,50	1,44	0	0	0	1	0	0	0	0	0	0	0	0	0	0	0	0	0
0	G	1953	#NULL!	7	0	0	0	0	2	1	0	0	0		0		0	0			2	0	3711	0	1	64	1
0	G;Ä	1947	#NULL!	5	0	2	1	0	0	0	0	0	0		0	C509	1	1	1741;1742	1701;1702	6	1	37568	1	1	70	2
0	OG;G	1953	#NULL!	9	0	0	0	0	2	1	0	0	0		0		0	0			5	1	3757	0	1	64	1	Female	27	0,50	0,17	0,78	0	0	0	0	0	0	0	0	0	0	0	0	0	0	0	0	0
0	OG	1950	#NULL!	25	0	2	1	0	18	1	0	0	0		0		0	0			6	1	2697	0	1	67	1
0	G	1947	#NULL!	12	0	4	1	0	1	1	3	0	0		0		0	0			6	1	5410	1	1	70	2
0	G	1946	#NULL!	15	0	5	1	0	4	1	0	0	0		0		0	0			5	1	3010	0	1	71	2	Female	28	0,33	0,00	1,14	0	0	0	0	0	0	0	0	0	0	0	0	0	0	0	0	0
0	OG	1951	#NULL!	9	0	0	0	0	3	1	0	0	0	C446	0	C436	0	1	1726	1906	3	0	4091	1	1	66	1
0	G	1947	#NULL!	34	0	5	1	0	24	1	1	0	0		0		0	0			3	0	2813	0	1	70	2	Female	27	0,00	0,00	1,07	0	0	0	0	0	0	0	0	0	0	0	0	0	0	0	0	1
0	G	1951	#NULL!	6	0	1	1	0	2	1	0	0	0		0		0	0			1	0	2307	0	1	66	1
0	G	1949	#NULL!	9	0	2	1	0	0	0	0	0	0		0	C509	1	1	1742	1702	6	1	27317	1	1	68	2	Female	28	1,00	0,00	1,79	0	0	0	0	0	0	0	0	0	0	0	0	0	0	0	0	0
0	G	1953	#NULL!	8	0	2	1	0	0	0	0	0	0		0		0	0			6	1	3928	0	1	64	1	Female	28	0,50	0,00	0,64	0	0	0	0	0	0	0	0	0	0	0	0	0	0	0	0	0
0	Ä	1950	#NULL!	13	0	2	1	0	4	1	0	0	0		0		0	0			5	1	4078	1	1	67	1	Female	25	0,67	0,17	0,72	0	0	0	0	0	0	0	1	1	0	0	0	0	0	0	0	0
0	S	1947	#NULL!	10	0	3	1	0	2	1	0	0	0	C421	0	C910	0	1	2040	2040	3	0	1962	0	1	70	2	Female	24	0,33	0,00	0,88	0	0	0	1	0	0	0	0	0	0	1	0	0	0	0	1	0
0	OG	1954	#NULL!	7	0	0	0	0	5	1	0	0	0		0		0	0			5	1	5017	1	1	63	1
0		1949	#NULL!	0	0	0	#NULL!	0	0	0	0	0	0		0	C509	1	1	1742	1702;171	3	0	1783	0	0	68	2
0	S	1950	#NULL!	9	0	0	0	0	8	1	0	1	0		0		0	0			6	1	5016	1	1	67	1
0		1948	2006-02-21	0	0	0	#NULL!	0	0	0	0	0	0	C161	0	C161	0	1	1513	1510	3	0	1597	0	0	69	2
0	S	1945	#NULL!	22	1	1	1	0	15	1	0	0	0	C509	0	C508	1	1	1743	1707	6	1	3998	0	1	72	2	Female	28	1,50	0,17	1,64	0	0	0	0	0	0	0	0	0	0	0	0	0	0	0	0	0
0		1947	#NULL!	0	0	0	#NULL!	0	0	0	0	0	0	C443	0	C443	0	1	1733	1913	6	1	12591	1	0	70	2	Female	28	0,00	0,00	0,93	0	0	0	0	0	0	0	0	0	0	0	0	0	0	0	0	0
0	G;Ä	1947	#NULL!	16	0	1	1	0	9	1	0	0	0		0		0	0			6	1	4331	1	1	70	2
0	OG;G	1954	#NULL!	8	0	3	1	0	0	0	1	0	0	C509	0	C508	1	1	1744	1708	6	1	7641	1	1	63	1
0	OG	1948	#NULL!	11	0	0	0	0	2	1	0	0	0		0		0	0			3	0	3079	0	1	69	2	Female	25	0,83	0,17	0,56	0	0	1	0	0	0	0	0	0	0	0	1	0	0	0	0	0
0	OG	1954	#NULL!	11	0	4	1	0	0	0	0	0	0		0		0	0			6	1	3782	0	1	63	1	Female	28	0,33	0,00	0,21	0	0	0	0	0	0	0	0	0	0	0	0	0	0	0	0	0
0	G	1948	#NULL!	10	0	1	1	0	9	1	0	0	0		0		0	0			2	0	3363	0	1	69	2	Female	27	0,67	0,00	0,81	0	0	0	0	0	0	0	0	0	0	0	0	0	0	1	0	0
0	S	1947	#NULL!	4	0	0	0	0	3	1	0	0	0		0		0	0			6	1	19457	1	1	70	2
0	G;Ä	1946	#NULL!	21	0	5	1	0	14	1	0	0	0		0		0	0			6	1	3579	0	1	71	2
0	G	1952	#NULL!	12	0	5	1	0	2	1	0	0	0		0		0	0			4	0	3120	0	1	65	1
0	G;S	1946	#NULL!	8	0	5	1	0	0	0	0	0	0		0		0	0			4	0	17452	1	1	71	2	Female	27	0,17	0,00	1,11	0	0	0	0	0	0	0	0	0	0	0	0	0	0	0	0	0
0	G	1950	#NULL!	14	0	3	1	0	4	1	0	0	0		0		0	0	1809	171	2	0	1333	0	1	67	1
0	G	1954	#NULL!	23	0	0	0	0	22	1	0	0	0		0		0	0			3	0	3020	0	1	63	1
0		1953	#NULL!	0	0	0	#NULL!	0	0	0	0	0	0		0		0	0		171	3	0	1421	0	0	64	1	Female	28	0,17	0,00	1,32	0	0	0	0	0	0	0	0	0	0	0	0	0	0	0	0	0
0	G	1948	#NULL!	18	0	0	0	0	13	1	0	0	0		0		0	0		171	5	1	1665	0	1	69	2	Female	27	0,83	0,00	1,81	0	0	0	0	0	0	0	0	0	0	0	1	0	0	0	0	0
0	S	1949	2013-02-09	5	1	0	0	0	0	0	0	0	0	C539	0	C539	0	1	1809	171	4	0	1597	0	1	68	2
0	S	1947	#NULL!	32	0	8	1	0	20	1	0	0	0		0		0	0			4	0	3482	0	1	70	2
0	S	1949	#NULL!	24	0	15	1	0	3	1	0	0	0		0		0	0		171	3	0	2640	0	1	68	2
0	G;Ä	1948	#NULL!	26	0	2	1	0	16	1	0	0	0		0		0	0			3	0	3497	0	1	69	2	Female	25	0,60	0,60	1,56	0	0	0	0	0	0	0	0	0	0	0	0	1	0	1	0	0
0	S	1953	#NULL!	13	0	8	1	0	0	0	0	0	0		0		0	0			5	1	8171	1	1	64	1	Female	28	1,00	0,00	1,00	0	0	0	0	0	0	0	0	0	0	0	0	0	0	0	0	0
0	G	1953	#NULL!	9	0	2	1	0	0	0	0	0	0		0		0	0			3	0	2241	0	1	64	1	Female	28	0,33	0,33	0,64	0	0	0	0	0	0	0	0	0	0	0	0	0	0	0	0	0
0	Ä	1947	#NULL!	37	0	1	1	0	28	1	0	0	0		0		0	0	1733	1913	6	1	16631	1	1	70	2	Female	26	0,33	0,33	0,85	0	0	0	0	0	0	0	0	0	0	0	1	0	0	1	0	0
0	G	1955	#NULL!	21	0	14	1	0	5	1	0	0	0		0		0	0			7	1	4342	1	1	62	1	Female	28	0,33	0,33	1,11	0	0	0	0	0	0	0	0	0	0	0	0	0	0	0	0	0
0	G	1947	#NULL!	17	0	0	0	0	9	1	2	0	0		0		0	0			3	0	2575	0	1	70	2
0	S	1950	#NULL!	10	0	0	0	0	7	1	0	0	0		0		0	0			4	0	1141	0	1	67	1
0	G	1954	#NULL!	9	0	5	1	0	0	0	0	0	0		0		0	0			6	1	4448	1	1	63	1	Female	28	0,83	0,50	0,36	0	0	0	0	0	0	0	0	0	0	0	0	0	0	0	0	0
0	G	1945	#NULL!	15	0	0	0	0	13	1	0	0	0		0		0	0			6	1	276	0	1	72	2
0	S;G	1954	#NULL!	13	0	7	1	0	0	0	0	0	0		0		0	0			5	1	3267	0	1	63	1	Female	28	0,33	0,17	1,25	0	0	0	0	0	0	0	0	0	0	0	0	0	0	0	0	0
0	OG	1952	#NULL!	13	0	2	1	0	3	1	1	0	0		0		0	0			3	0	3505	0	1	65	1
0	G	1951	#NULL!	12	0	5	1	0	4	1	0	0	0		0		0	0			6	1	11994	1	1	66	1
0	G	1952	#NULL!	11	0	2	1	0	1	1	0	0	0		0		0	0			5	1	11711	1	1	65	1	Female	28	0,50	0,00	1,29	0	0	0	0	0	0	0	0	0	0	0	0	0	0	0	0	0
0	OG	1949	#NULL!	5	0	0	0	0	3	1	0	0	0	C739	0	C739	0	1	1939	194	1	0	1696	0	1	68	2
0	OG	1951	#NULL!	10	0	0	0	0	7	1	0	0	0		0		0	0			3	0	1534	0	1	66	1	Female	28	1,33	0,83	1,93	0	0	0	0	0	0	0	0	0	0	0	0	0	0	0	0	0
0	S	1952	#NULL!	15	0	5	1	0	4	1	0	0	0		0		0	0			6	1	4035	0	1	65	1
0	S	1951	#NULL!	8	0	3	1	0	3	1	0	0	0		0		0	0			3	0	5972	1	1	66	1
0		1952	1992-11-22	0	0	0	#NULL!	0	0	0	0	0	0		0		0	0	1534	1530	6	1	#NULL!	#NULL!	0	65	1
0	G	1951	#NULL!	10	0	5	1	0	3	1	0	0	0		0		0	0			2	0	26459	1	1	66	1	Female	27	0,67	0,00	0,67	0	0	0	1	0	0	0	0	0	0	0	0	0	0	0	0	0
0		1952	2012-07-26	0	0	0	#NULL!	0	0	0	0	0	0	C343	0	C343;C539	0	1	1625;1809	1621;171	5	1	2385	0	0	65	1
0	S	1949	#NULL!	11	0	5	1	0	0	0	0	0	0		0		0	0			7	1	5697	1	1	68	2
0	S;G	1947	#NULL!	11	0	3	1	0	1	1	0	0	0	C569	0	C569	0	1	1830	1750	5	1	5764	1	1	70	2	Female	26	0,33	0,00	0,88	0	0	0	0	0	0	0	0	0	0	0	0	0	0	0	1	0
0	G	1947	#NULL!	10	0	1	1	0	5	1	0	0	0		0		0	0			6	1	3477	0	1	70	2	Female	28	0,17	0,17	0,75	0	0	0	0	0	0	0	0	0	0	0	0	0	0	0	0	0
0		1951	2004-08-27	0	0	0	#NULL!	0	0	0	0	0	0		0	C341	0	1	1623	1621;171	5	1	#NULL!	#NULL!	0	66	1
0	G	1950	#NULL!	11	0	1	1	0	4	1	0	0	0		0		0	0			6	1	15514	1	1	67	1	Female	28	0,00	0,00	1,00	0	0	0	0	0	0	0	0	0	0	0	0	0	0	0	0	0
0	S	1950	#NULL!	30	0	7	1	0	22	1	0	0	0		0		0	0			6	1	3448	0	1	67	1
0	S	1949	#NULL!	3	0	0	0	0	3	1	0	0	0		0		0	0		171	5	1	4047	1	1	68	2
0	G	1951	#NULL!	13	0	3	1	0	0	0	0	0	0		0		0	0			2	0	2747	0	1	66	1	Female	28	0,00	0,00	0,93	0	0	0	0	0	0	0	0	0	0	0	0	0	0	0	0	0
0	S	1950	#NULL!	6	0	1	1	0	0	0	0	0	0		0		0	0			5	1	4701	1	1	67	1	Female	28	0,83	0,83	1,32	0	0	0	0	0	0	0	0	0	0	0	0	0	0	0	0	0
0		1950	#NULL!	0	0	0	#NULL!	0	0	0	0	0	0		0	C569	0	1	1830	1750;1701	3	0	3231	0	0	67	1	Female	24	1,00	0,50	0,92	0	0	0	0	0	0	0	0	0	0	0	0	0	1	0	1	0
0	G	1950	#NULL!	53	0	0	0	0	52	1	0	0	0	C504	0	C504	1	1	1741	1701	2	0	4259	1	1	67	1	Female	27	1,00	0,67	2,26	0	0	0	0	0	0	0	0	0	0	0	1	0	0	0	0	0
0	S	1946	#NULL!	17	0	1	1	0	11	1	0	0	0		0		0	0			3	0	11051	1	1	71	2	Female	27	0,33	0,00	1,11	0	0	0	0	0	0	0	0	0	0	0	0	0	0	0	0	0
0	G	1954	#NULL!	10	0	1	1	0	0	0	0	0	0		0	C539	0	1	1809	171	5	1	4769	1	1	63	1	Female	28	0,33	0,00	1,04	0	0	0	0	0	0	0	0	0	0	0	0	0	0	0	0	0
0	S	1948	#NULL!	42	0	0	0	0	35	1	1	0	2	C509	0	C508	1	1	1744	1708	5	1	2873	0	1	69	2
0	G	1952	#NULL!	33	0	15	1	0	15	1	0	0	0		0		0	0			3	0	4123	1	1	65	1
0		1947	#NULL!	0	0	0	#NULL!	0	0	0	0	0	0	C509	0	C509	1	1	1742	1702	6	1	2609	0	0	70	2	Female	27	0,83	0,17	0,89	0	0	0	0	0	0	0	0	0	0	0	0	0	0	1	0	0
0	S	1946	#NULL!	11	0	0	0	0	2	1	0	0	0		0		0	0			4	0	2423	0	1	71	2	Female	28	0,00	0,00	1,25	0	0	0	0	0	0	0	0	0	0	0	0	0	0	0	0	0
0	S;G	1948	#NULL!	10	0	0	0	0	2	1	0	0	0	C187	0	C187	0	1	1533	1533	5	1	8192	1	1	69	2	Female	28	0,17	0,17	1,71	0	0	0	0	0	0	0	0	0	0	0	0	0	0	0	0	0
0	G	1950	#NULL!	11	0	1	1	0	2	1	0	0	0		0		0	0			3	0	2802	0	1	67	1
0	G	1951	#NULL!	12	0	1	1	0	1	1	1	0	0		0		0	0			6	1	2901	0	1	66	1	Female	26	0,17	0,17	1,00	0	0	1	0	0	0	0	0	0	0	0	1	0	0	0	0	0
0	S	1951	#NULL!	13	0	5	1	0	0	0	0	0	0		0		0	0			3	0	3440	0	1	66	1	Female	23	1,17	0,83	1,17	0	0	1	0	0	0	0	0	0	0	0	1	0	0	1	0	1
0	G	1947	#NULL!	13	0	1	1	0	4	1	0	0	0		0		0	0			6	1	3470	0	1	70	2	Female	26	0,17	0,17	0,54	0	0	0	1	0	0	0	0	0	0	1	0	0	0	0	0	0
0	OG	1951	#NULL!	12	0	0	0	0	3	1	0	0	0		0		0	0			3	0	3060	0	1	66	1	Female	28	1,00	1,00	1,07	0	0	0	0	0	0	0	0	0	0	0	0	0	0	0	0	0
0	G	1945	#NULL!	14	0	6	1	0	8	1	0	0	0		0		0	0			6	1	7371	1	1	72	2
0	G	1951	#NULL!	10	0	8	1	0	0	0	0	0	0		0		0	0			3	0	1913	0	1	66	1	Female	28	0,33	0,00	1,29	0	0	0	0	0	0	0	0	0	0	0	0	0	0	0	0	0
0	G	1946	#NULL!	18	0	6	1	0	8	1	0	0	0		0		0	0		171	3	0	7258	1	1	71	2	Female	28	1,00	2,00	2,14	0	0	0	0	0	0	0	0	0	0	0	0	0	0	0	0	0
0	Ä	1946	#NULL!	10	0	0	0	0	0	0	2	0	0		0		0	0			2	0	15020	1	1	71	2	Female	28	0,33	0,00	0,89	0	0	0	0	0	0	0	0	0	0	0	0	0	0	0	0	0
0	OG	1953	#NULL!	34	0	1	1	0	32	1	0	0	0	C539	0	C539	0	1	1809	171	3	0	1434	0	1	64	1
0		1947	2017-10-15	0	0	0	#NULL!	0	0	0	0	0	0	C509	0	C509	1	1	1742	1702	3	0	3397	0	0	70	2
0	G	1949	#NULL!	8	0	1	1	0	0	0	0	0	0		0		0	0			5	1	5295	1	1	68	2	Female	24	0,17	0,17	0,62	0	0	0	1	0	0	0	0	0	0	0	1	0	0	0	0	1
0	S	1955	#NULL!	6	0	1	1	0	0	0	0	0	0		0		0	0			6	1	3704	0	1	62	1
0	OG	1954	#NULL!	8	0	0	0	0	3	1	0	0	0		0		0	0			3	0	3671	0	1	63	1
0	OG	1948	#NULL!	10	0	0	0	0	2	1	4	0	0		0	C519	0	1	1844	1760	2	0	2949	0	1	69	2
0	S	1947	#NULL!	27	1	18	1	0	0	0	0	0	0		0		0	0			5	1	20321	1	1	70	2	Female	27	0,17	0,00	1,04	0	0	0	0	0	0	0	0	0	0	0	0	0	0	0	0	0
0	G;S	1950	#NULL!	10	0	9	1	0	0	0	0	0	0		0		0	0			5	1	3382	0	1	67	1	Male	28	1,33	0,67	2,11	0	0	0	0	0	0	0	0	0	0	0	0	0	0	0	0	0
0	OG	1947	#NULL!	10	0	4	1	0	0	0	0	0	0		0		0	0			3	0	1835	0	1	70	2	Female	25	1,17	0,00	1,04	1	0	0	0	0	0	0	0	0	0	0	0	0	0	1	0	0
0	G	1949	#NULL!	15	0	7	1	0	5	1	0	0	0		0		0	0			3	0	1887	0	1	68	2	Female	27	1,00	0,00	1,93	1	0	0	0	0	0	0	0	0	0	0	#SKÄRNING!	0	0	0	0	0
0	G	1945	#NULL!	19	0	8	1	0	7	1	0	0	0		0		0	0			2	0	2250	0	1	72	2	Female	26	1,17	0,50	1,85	0	0	1	0	0	0	0	0	0	0	0	0	0	0	0	0	0
0	S	1952	#NULL!	7	0	2	1	0	0	0	0	0	0		0		0	0			3	0	3606	0	1	65	1	Female	28	0,33	0,17	1,14	0	0	0	0	0	0	0	0	0	0	0	0	0	0	0	0	0
0	S	1954	#NULL!	12	0	3	1	0	0	0	0	0	0		0		0	0			6	1	3565	0	1	63	1	Female	28	0,67	0,00	1,14	0	0	0	0	0	0	0	0	0	0	0	0	0	0	0	0	0
0		1951	#NULL!	0	0	0	#NULL!	0	0	0	0	0	0	C509	0	C509	1	1	1742	1702	6	1	3943	0	0	66	1
0	S	1950	#NULL!	10	0	2	1	0	0	0	0	0	0		0	C539	0	1	1809	171	3	0	2904	0	1	67	1	Female	27	0,17	0,17	0,85	0	0	0	0	0	0	0	0	0	0	0	1	0	0	0	0	0
0	G	1945	#NULL!	27	0	3	1	0	16	1	2	0	0		0		0	0			3	0	3481	0	1	72	2	Female	28	0,67	1,33	1,43	0	0	0	0	0	0	0	0	0	0	0	0	0	0	0	0	0
0	S	1945	#NULL!	7	0	0	0	0	4	1	0	0	0		0		0	0			6	1	1770	0	1	72	2
0	G	1954	#NULL!	7	0	0	0	0	1	1	0	0	0		0		0	0			5	1	4401	1	1	63	1
0	S	1947	#NULL!	10	0	0	0	0	6	1	0	0	0		0		0	0			3	0	2269	0	1	70	2
0	G;S	1952	#NULL!	4	0	1	1	0	0	0	0	0	0		0		0	0			6	1	4015	0	1	65	1	Female	28	0,17	0,17	0,36	0	0	0	0	0	0	0	0	0	0	0	0	0	0	0	0	0
0	G	1945	#NULL!	10	0	1	1	0	3	1	0	0	0		0		0	0			5	1	4223	1	1	72	2	Female	26	0,33	0,17	0,77	0	0	0	0	0	0	0	0	0	0	0	0	0	0	1	0	0
0	OG	1947	#NULL!	14	0	0	0	0	12	1	0	0	0		0		0	0			4	0	1395	0	1	70	2
0	OG	1946	#NULL!	16	0	11	1	0	0	0	0	0	0		0		0	0			6	1	5728	1	1	71	2	Female	28	0,50	0,50	1,14	0	0	0	0	0	0	0	0	0	0	0	0	0	0	0	0	0
0	G	1953	#NULL!	10	0	3	1	0	0	0	0	0	0		0		0	0			3	0	4403	1	1	64	1	Female	24	0,33	0,00	0,92	0	0	0	1	0	0	0	0	0	0	1	0	0	0	0	0	0
0	G	1949	#NULL!	11	0	1	1	0	0	0	0	0	0		0	C509	1	1	1741	1701	4	0	1510	0	1	68	2	Female	25	0,40	0,20	1,00	0	0	0	0	0	0	0	0	0	0	0	0	0	0	0	0	1
0	G	1951	#NULL!	20	0	13	1	0	0	0	0	0	0		0		0	0			6	1	5013	1	1	66	1	Female	28	0,00	0,00	1,00	0	0	0	0	0	0	0	0	0	0	0	0	0	0	0	0	0
0	G	1946	#NULL!	28	0	17	1	0	3	1	0	0	0		0		0	0			3	0	7695	1	1	71	2
0		1949	2016-05-17	0	0	0	#NULL!	0	0	0	0	0	0	C509	0	C509	1	1	1741	1701	5	1	4513	1	0	68	2	Female	26	0,67	0,67	0,62	0	0	0	0	0	1	0	0	1	0	0	0	0	0	0	0	0
0	OG	1951	#NULL!	15	0	6	1	0	4	1	0	0	0		0	C502	1	1	1741	1701	3	0	5081	1	1	66	1
0	Ä	1946	#NULL!	6	0	1	1	0	0	0	0	0	0		0		0	0			3	0	12080	1	1	71	2	Female	27	0,50	0,33	0,85	0	0	0	0	0	0	0	0	0	0	0	0	0	0	0	1	0
0	OG	1946	#NULL!	10	0	0	0	0	1	1	0	0	0		0		0	0			6	1	2662	0	1	71	2
0	G	1955	#NULL!	10	0	3	1	0	0	0	0	0	0		0		0	0			3	0	10159	1	1	62	1	Female	28	0,83	0,00	1,39	0	0	0	0	0	0	0	0	0	0	0	0	0	0	0	0	0
0	G	1945	#NULL!	19	0	9	1	0	5	1	2	0	0	C187	0	C187	0	1	1533	1533	3	0	5121	1	1	72	2	Female	26	0,17	1,00	0,96	0	0	0	0	0	0	0	0	0	0	0	0	0	0	0	0	1
0	OG	1948	#NULL!	11	0	3	1	0	4	1	0	0	0		0		0	0			4	0	91020	1	1	69	2
0	G	1954	#NULL!	9	0	3	1	0	0	0	0	0	0		0		0	0			6	1	2527	0	1	63	1
0	OG	1951	#NULL!	3	0	0	0	0	3	1	0	0	0		0		0	0			3	0	1739	0	1	66	1
0	G	1950	#NULL!	10	0	0	0	0	4	1	0	0	0		0		0	0			3	0	2070	0	1	67	1
0	Ä	1949	#NULL!	11	0	3	1	0	2	1	0	0	0		0		0	0			6	1	16302	1	1	68	2	Female	26	0,00	0,00	0,77	0	0	1	0	0	0	0	0	0	0	0	1	0	0	0	0	0
0	G;Ä	1955	#NULL!	14	0	13	1	0	0	0	1	0	0	C443	0	C443	0	1	1733	1913	2	0	4320	1	1	62	1
0	G	1955	#NULL!	34	0	1	1	0	27	1	0	0	0		0		0	0			6	1	4091	1	1	62	1	Female	28	1,17	1,17	1,86	0	0	0	0	0	0	0	0	0	0	0	0	0	0	0	0	0
0	OG	1952	#NULL!	11	0	1	1	0	0	0	0	0	0		0		0	0			5	1	3256	0	1	65	1	Female	28	0,50	0,00	0,68	0	0	0	0	0	0	0	0	0	0	0	0	0	0	0	0	0
0	G;Ä	1951	#NULL!	17	0	4	1	1	11	1	0	0	0		0		0	0			3	0	7752	1	1	66	1
0	G	1954	#NULL!	14	0	10	1	0	3	1	0	0	0		0		0	0			6	1	4354	1	1	63	1	Female	28	1,00	0,00	1,00	0	0	0	0	0	0	0	0	0	0	0	0	0	0	0	0	0
0	OG	1945	#NULL!	16	0	4	1	0	7	1	0	0	0		0		0	0			3	0	3105	0	1	72	2	Female	28	0,17	0,17	1,04	0	0	0	0	0	0	0	0	0	0	0	0	0	0	0	0	0
0	G	1947	2016-05-11	4	0	0	0	0	3	1	1	0	0	C679	0	C679	0	1	1889	1810	3	0	2678	0	1	70	2
0		1955	#NULL!	0	0	0	#NULL!	0	0	0	0	0	0		0		0	0		171	6	1	18484	1	0	62	1
0	G	1954	#NULL!	16	0	12	1	0	1	1	0	0	0	C443	0	C433	0	1	1723;1809	1903;171	6	1	3451	0	1	63	1	Female	27	0,50	1,17	0,67	0	0	0	0	0	0	0	0	0	0	0	0	0	0	0	0	0
0	G	1949	#NULL!	15	0	10	1	0	1	1	0	0	0		0		0	0	1742	1702	6	1	2706	0	1	68	2	Female	28	0,50	0,00	0,71	0	0	0	0	0	0	0	0	0	0	0	0	0	0	0	0	0
0		1954	#NULL!	0	0	0	#NULL!	0	0	0	0	0	0		0	C504	1	1	1741	1701	5	1	6725	1	0	63	1
0	S	1946	#NULL!	10	0	4	1	0	0	0	0	0	0		0		0	0			6	1	8360	1	1	71	2	Female	28	0,67	0,33	0,68	0	0	0	0	0	0	0	0	0	0	0	0	0	0	0	0	0
0	OG	1950	#NULL!	14	0	10	1	1	0	0	0	0	0		0		0	0			2	0	4675	1	1	67	1	Female	28	0,33	0,00	1,32	0	0	0	0	0	0	0	0	0	0	0	0	0	0	0	0	0
0	OG	1950	#NULL!	18	0	2	1	0	9	1	6	0	0	C509;C541	0	C509;C541	1	1	1742;1820	1702;172	4	0	3262	0	1	67	1
0	S	1947	#NULL!	10	0	2	1	0	5	1	0	0	0		0		0	0			6	1	4425	1	1	70	2
0		1948	1996-04-08	0	0	0	#NULL!	0	0	0	0	0	0		0	C503	1	1	1742	1702	5	1	#NULL!	#NULL!	0	69	2
0	G	1954	#NULL!	9	0	0	0	0	1	1	0	0	0		0		0	0			4	0	3610	0	1	63	1	Female	28	0,00	0,00	0,68	0	0	0	0	0	0	0	0	0	0	0	0	0	0	0	0	0
0	OG	1950	#NULL!	23	0	1	1	1	6	1	11	0	0		0		0	0			5	1	2501	0	1	67	1	Female	27	1,17	0,17	1,52	0	0	0	1	0	0	0	0	0	0	0	0	0	0	0	0	0
0	G	1953	#NULL!	8	0	4	1	0	0	0	0	0	0		0		0	0			2	0	5928	1	1	64	1
0		1952	#NULL!	0	0	0	#NULL!	0	0	0	0	0	0	C750	0	C750	0	1	1941	1951	3	0	11681	1	0	65	1
0	S	1952	#NULL!	11	0	2	1	0	0	0	0	0	0	C446	0	C446	0	1	1736	1916	5	1	13860	1	1	65	1
0	Ä	1945	#NULL!	32	0	18	1	0	6	1	1	0	0		0		0	0			7	1	3436	0	1	72	2
0	OG	1947	#NULL!	17	0	1	1	0	12	1	0	0	0		0		0	0			4	0	2102	0	1	70	2
0	G	1951	#NULL!	23	1	0	0	0	14	1	2	0	0		0		0	0			5	1	3225	0	1	66	1
0	G	1952	#NULL!	14	0	1	1	0	7	1	0	0	0		0		0	0			3	0	5662	1	1	65	1	Female	26	1,00	0,00	0,73	0	0	0	1	0	0	0	0	0	0	1	0	0	0	0	0	0
0	S	1947	#NULL!	9	0	1	1	0	2	1	0	0	0	C762	0	C509;C762	1	1	1742;1952	1702;1993	5	1	1588	0	1	70	2
0	S	1950	#NULL!	14	0	6	1	0	3	1	0	0	0	C185	0	C185	0	1	1537	1531	4	0	11030	1	1	67	1	Female	28	1,83	2,83	1,50	0	0	0	0	0	0	0	0	0	0	0	0	0	0	0	0	0
0	OG	1953	#NULL!	16	0	1	1	0	6	1	0	0	0	C509	0	C509	1	1	1741	1701	2	0	6617	1	1	64	1	Female	28	0,33	0,00	0,46	0	0	0	0	0	0	0	0	0	0	0	0	0	0	0	0	0
0	OG;Ä	1954	#NULL!	11	0	9	1	0	2	1	0	0	0		0		0	0			6	1	29579	1	1	63	1	Female	28	1,17	1,33	1,39	0	0	0	0	0	0	0	0	0	0	0	0	0	0	0	0	0
0	S	1950	#NULL!	10	0	6	1	0	2	1	0	0	0		0		0	0			4	0	3281	0	1	67	1	Female	28	0,50	0,33	0,89	0	0	0	0	0	0	0	0	0	0	0	0	0	0	0	0	0
0	G	1953	#NULL!	11	0	0	0	0	5	1	0	0	0		0		0	0			5	1	2929	0	1	64	1	Female	28	0,33	0,00	0,39	0	0	0	0	0	0	0	0	0	0	0	0	0	0	0	0	0
0	S	1952	#NULL!	9	0	1	1	0	0	0	0	0	0		0		0	0			6	1	4478	1	1	65	1	Female	26	1,00	0,33	1,42	0	0	0	1	0	0	0	0	0	0	1	0	0	0	0	0	0
0	OG	1947	#NULL!	15	0	3	1	0	7	1	0	0	0		0		0	0			6	1	4669	1	1	70	2
0	G	1950	#NULL!	12	0	6	1	0	0	0	0	0	0		0		0	0			4	0	6319	1	1	67	1
0	G;S	1951	#NULL!	5	0	5	1	0	0	0	0	0	0		0		0	0			4	0	61473	1	1	66	1
0	G	1952	#NULL!	12	0	6	1	0	5	1	0	0	0		0		0	0			6	1	2090	0	1	65	1
0		1947	2007-03-04	0	0	0	#NULL!	0	0	0	0	0	0	C421	0	C900	0	1	2030	203	6	1	4413	1	0	70	2	Female	28	1,00	0,83	1,36	0	0	0	0	0	0	0	0	0	0	0	0	0	0	0	0	0
0	S	1950	#NULL!	22	0	3	1	0	9	1	0	1	4		0		0	0			1	0	2854	0	1	67	1	Female	28	0,50	0,33	1,54	0	0	0	0	0	0	0	0	0	0	0	0	0	0	0	0	0
0	S	1946	#NULL!	10	0	0	0	0	7	1	0	0	0	C541	0	C541	0	1	1820	172	2	0	1877	0	1	71	2
0	G	1953	#NULL!	22	0	5	1	0	15	1	0	0	0		0		0	0			6	1	4884	1	1	64	1
0	G	1947	#NULL!	9	0	6	1	0	0	0	0	0	0		0		0	0			3	0	890	0	1	70	2
0	OG	1951	#NULL!	20	0	18	1	0	0	0	0	0	0		0		0	0	1809	171	3	0	1685	0	1	66	1
0	Ä	1950	#NULL!	20	0	0	0	4	12	1	1	0	0		0		0	0			4	0	31145	1	1	67	1
0	G	1951	#NULL!	9	0	4	1	0	0	0	0	0	0		0		0	0			6	1	5516	1	1	66	1
0	G	1950	#NULL!	11	0	3	1	0	1	1	0	0	0		0		0	0			3	0	2152	0	1	67	1	Female	28	0,00	0,00	0,11	0	0	0	0	0	0	0	0	0	0	0	0	0	0	0	0	0
0	G	1945	#NULL!	13	0	3	1	0	3	1	0	0	0		0		0	0			3	0	3552	0	1	72	2	Female	26	0,00	0,00	1,50	0	0	0	1	0	1	0	0	0	0	0	0	0	0	0	0	0
0	G	1948	#NULL!	15	0	7	1	0	0	0	0	0	0	C509	0	C509;C539	1	1	1742;1809	1702;171	6	1	4087	1	1	69	2	Female	28	1,00	0,33	2,00	0	0	0	0	0	0	0	0	0	0	0	0	0	0	0	0	0
0	G	1947	#NULL!	13	0	6	1	0	0	0	0	0	0		0		0	0			6	1	4710	1	1	70	2	Female	26	0,50	0,17	0,65	0	0	0	0	0	0	0	0	0	0	0	0	0	0	0	1	0
0	S	1953	#NULL!	13	0	6	1	0	1	1	0	0	0		0		0	0			6	1	3658	0	1	64	1
0	G	1948	#NULL!	32	0	22	1	0	6	1	0	0	0		0		0	0			6	1	2360	0	1	69	2	Female	26	1,33	2,50	1,73	0	0	0	0	0	0	0	0	0	0	0	0	0	0	0	0	0
0	G	1954	#NULL!	12	0	2	1	0	6	1	0	0	0		0		0	0			2	0	3148	0	1	63	1	Female	27	0,83	0,33	2,04	0	0	0	0	0	0	0	0	0	0	0	0	0	0	0	0	0
0	Ä	1951	#NULL!	16	0	7	1	0	1	1	0	0	0		0		0	0			2	0	3742	0	1	66	1	Female	28	0,67	0,83	0,93	0	0	0	0	0	0	0	0	0	0	0	0	0	0	0	0	0
0	G	1946	#NULL!	7	0	0	0	0	0	0	7	0	0		0		0	0			3	0	2660	0	1	71	2
0	G	1949	#NULL!	12	0	6	1	0	1	1	1	0	0		0		0	0			3	0	3480	0	1	68	2
0	G;Ä	1952	#NULL!	11	0	4	1	0	1	1	2	0	0	C509	0	C509	1	1	1741	1701	3	0	4980	1	1	65	1
0	G	1954	#NULL!	14	0	5	1	0	2	1	1	0	0		0		0	0			6	1	23676	1	1	63	1
0	OG	1948	2014-03-02	9	0	0	0	0	6	1	0	0	0		0		0	0		171	3	0	1451	0	1	69	2	Female	27	1,00	1,70	2,00	0	0	0	0	0	0	0	0	0	0	0	0	0	0	0	0	1
0	S	1951	#NULL!	37	0	22	1	0	0	0	0	0	0		0		0	0			1	0	2381	0	1	66	1	Female	28	1,17	1,17	0,89	0	0	0	0	0	0	0	0	0	0	0	0	0	0	0	0	0
0	S	1947	#NULL!	33	0	0	0	1	25	1	0	0	0		0		0	0			5	1	10043	1	1	70	2
0	OG	1950	#NULL!	8	0	6	1	0	1	1	0	0	0		0		0	0			6	1	13104	1	1	67	1
0	G	1947	#NULL!	17	0	13	1	0	0	0	0	0	0	C751	0	C751	0	1	1943	1953	6	1	7846	1	1	70	2	Female	27	1,00	0,83	1,00	0	0	0	0	0	0	0	0	0	0	0	0	0	0	0	0	0
0		1950	2002-10-13	0	0	0	#NULL!	0	0	0	0	0	0		0	C509	1	1	1742	1702	5	1	#NULL!	#NULL!	0	67	1
0	G	1947	#NULL!	13	0	2	1	0	4	1	3	0	0	C021	0	C021	1	1	1412	1417;171	7	1	59886	1	1	70	2	Female	28	0,67	1,17	0,71	0	0	0	0	0	0	0	0	0	0	0	0	0	0	0	0	0
0	S	1947	#NULL!	8	0	3	1	0	4	1	0	0	0		0		0	0			5	1	2907	0	1	70	2
0	S	1952	#NULL!	8	0	6	1	0	0	0	0	0	0		0		0	0			3	0	2183	0	1	65	1
0		1948	#NULL!	0	0	0	#NULL!	0	0	0	0	0	0	C447	0	C447	0	1	1737	1917	4	0	2076	0	0	69	2
0	S	1952	#NULL!	22	0	15	1	0	3	1	0	0	0		0		0	0			2	0	8543	1	1	65	1	Female	28	0,83	0,00	1,25	0	0	0	0	0	0	0	0	0	0	0	0	0	0	0	0	0
0	S	1954	#NULL!	14	0	6	1	0	3	1	1	0	0		0		0	0			5	1	3654	0	1	63	1	Female	28	0,50	1,17	1,00	0	0	0	0	0	0	0	0	0	0	0	0	0	0	0	0	0
0	S	1953	#NULL!	24	0	2	1	0	18	1	0	0	0		0		0	0			4	0	7033	1	1	64	1
0	S	1945	#NULL!	16	0	0	0	0	12	1	0	0	0		0		0	0			6	1	3718	0	1	72	2	Female	28	0,00	0,00	1,18	0	0	0	0	0	0	0	0	0	0	0	0	0	0	0	0	0
0	OG;G	1947	#NULL!	12	0	3	1	0	0	0	0	0	0		0		0	0			6	1	3906	0	1	70	2	Female	27	1,33	1,83	1,85	1	0	0	0	0	0	0	0	0	0	0	0	0	0	0	0	0
0	OG	1952	#NULL!	21	0	2	1	0	11	1	2	0	0		0		0	0			6	1	3255	0	1	65	1
0	OG	1949	#NULL!	12	0	0	0	0	5	1	0	0	0		0		0	0			4	0	3812	0	1	68	2
0	Ä	1948	#NULL!	12	0	6	1	0	0	0	3	0	0		0		0	0			5	1	28488	1	1	69	2
0	S	1948	#NULL!	13	0	6	1	0	0	0	0	0	0	C443	0	C443	0	1	1733	1913	3	0	1780	0	1	69	2
0	OG	1951	#NULL!	16	0	1	1	0	11	1	0	0	0		0		0	0			4	0	3315	0	1	66	1
0		1949	#NULL!	0	0	0	#NULL!	0	0	0	0	0	0	C209	0	C209	0	1	1541	1540	2	0	4972	1	0	68	2	Female	26	0,50	0,67	1,27	0	0	0	1	0	0	0	0	0	0	0	0	0	0	0	0	1
0	S	1949	#NULL!	12	0	0	0	1	9	1	0	0	0		0		0	0			3	0	2217	0	1	68	2
0	G	1946	#NULL!	13	0	2	1	0	4	1	0	0	0		0		0	0			6	1	29981	1	1	71	2
0	G	1952	#NULL!	11	0	7	1	0	0	0	0	0	0		0		0	0			3	0	3843	0	1	65	1
0	G	1955	#NULL!	15	0	5	1	0	0	0	4	0	0		0		0	0			6	1	3934	0	1	62	1	Female	28	0,17	0,00	0,75	0	0	0	0	0	0	0	0	0	0	0	0	0	0	0	0	0
0	OG	1945	#NULL!	14	0	8	1	0	1	1	0	0	0		0		0	0			6	1	4491	1	1	72	2	Female	27	0,83	0,83	1,78	0	0	0	0	0	0	0	0	0	0	0	0	0	0	0	0	0
0	S;G	1947	#NULL!	16	0	0	0	2	10	1	0	0	0		0		0	0			2	0	3684	0	1	70	2	Female	28	0,67	0,67	2,00	0	0	0	0	0	0	0	0	0	0	0	0	0	0	0	0	0
0	G	1949	#NULL!	12	0	4	1	0	2	1	0	0	0		0		0	0			6	1	2321	0	1	68	2	Female	26	1,33	1,17	1,85	0	1	0	0	0	0	0	0	0	0	0	0	1	0	0	0	0
0	Ä	1946	#NULL!	13	0	2	1	0	1	1	0	0	0		0	C509	1	1	1742	1702	5	1	3387	0	1	71	2	Female	26	1,00	1,00	1,58	0	0	0	0	0	0	0	0	0	0	0	0	0	0	0	0	1
0	G	1952	#NULL!	24	0	2	1	3	13	1	0	0	0		0		0	0			3	0	1743	0	1	65	1
0	S	1948	#NULL!	13	0	0	0	0	9	1	1	0	0		0		0	0			6	1	9109	1	1	69	2
0	G;Ä	1946	#NULL!	20	0	5	1	0	11	1	0	0	0		0		0	0			6	1	3150	0	1	71	2	Female	26	1,17	0,50	1,27	0	0	0	0	0	1	0	0	1	0	0	0	0	0	0	0	0
0	S	1948	#NULL!	13	0	4	1	0	5	1	0	0	0		0		0	0			5	1	6045	1	1	69	2	Female	24	0,17	0,00	1,08	0	0	0	1	0	0	0	0	0	0	1	0	0	0	0	0	0
0	G	1950	#NULL!	8	0	4	1	0	0	0	0	0	0		0		0	0			6	1	2486	0	1	67	1
0	G;S	1949	#NULL!	16	0	1	1	1	9	1	2	0	0		0		0	0			6	1	4310	1	1	68	2	Female	28	0,00	0,00	1,00	0	0	0	0	0	0	0	0	0	0	0	0	0	0	0	0	0
0	G;S	1954	#NULL!	9	0	3	1	0	1	1	0	0	0		0		0	0			5	1	4283	1	1	63	1	Female	28	0,33	0,17	0,64	0	0	0	0	0	0	0	0	0	0	0	0	0	0	0	0	0
0	S	1948	#NULL!	8	0	1	1	0	1	1	0	0	0		0		0	0			2	0	2784	0	1	69	2
0	S	1948	#NULL!	9	0	0	0	0	8	1	0	0	0		0		0	0			5	1	3291	0	1	69	2
0		1948	#NULL!	0	0	0	#NULL!	0	0	0	0	0	0	C700	0	C700	0	1	1921	1930	3	0	12171	1	0	69	2	Female	26	0,67	0,67	1,77	1	0	0	0	0	0	0	0	0	0	0	0	0	0	1	0	0
0	S	1950	#NULL!	11	0	4	1	0	1	1	0	0	0		0	C509	1	1	1741	1701	5	1	2702	0	1	67	1
0	OG	1952	#NULL!	14	0	2	1	0	3	1	0	0	0		0		0	0			5	1	3682	0	1	65	1	Female	28	1,17	1,50	1,75	0	0	0	0	0	0	0	0	0	0	0	0	0	0	0	0	0
0	G	1952	#NULL!	17	0	5	1	0	4	1	1	0	0		0		0	0			3	0	9931	1	1	65	1	Female	26	1,33	0,00	1,00	0	0	0	0	0	0	0	0	0	0	0	0	0	0	0	0	1
0	S	1949	#NULL!	5	0	0	0	0	4	1	0	0	0		0		0	0			4	0	3351	0	1	68	2
0	OG	1953	#NULL!	15	0	6	1	0	4	1	0	0	0		0		0	0			3	0	10276	1	1	64	1	Female	28	0,67	0,17	2,21	0	0	0	0	0	0	0	0	0	0	0	0	0	0	0	0	0
0	G	1946	#NULL!	18	0	0	0	1	9	1	0	0	0		0		0	0			3	0	2602	0	1	71	2	Female	28	0,33	0,00	1,57	0	0	0	0	0	0	0	0	0	0	0	0	0	0	0	0	0
0	OG;G	1947	#NULL!	11	0	0	0	0	2	1	0	0	0		0	C504	1	1	1742	1702	1	0	10848	1	1	70	2	Female	28	0,33	0,00	1,00	0	0	0	0	0	0	0	0	0	0	0	0	0	0	0	0	0
0	OG;G	1949	#NULL!	11	0	7	1	0	0	0	1	0	0		0		0	0			5	1	12124	1	1	68	2	Female	28	0,50	0,17	0,96	0	0	0	0	0	0	0	0	0	0	0	#SKÄRNING!	0	0	0	0	0
0	G;S	1948	#NULL!	15	0	8	1	0	0	0	0	0	0	C569	0	C569	0	1	1830	1750	6	1	4822	1	1	69	2
0	OG	1948	#NULL!	8	0	1	1	0	3	1	0	0	0		0		0	0			3	0	3034	0	1	69	2	Female	25	1,00	0,00	1,24	0	0	0	1	0	0	0	0	0	0	1	0	0	0	0	0	0
0	S	1949	#NULL!	10	0	9	1	0	1	1	0	0	0		0		0	0			2	0	21201	1	1	68	2
0	Ä	1945	#NULL!	16	0	3	1	0	4	1	0	0	0	C541	0	C541	0	1	1820	172	5	1	8047	1	1	72	2	Female	27	0,67	0,00	0,78	0	0	0	0	0	0	0	0	0	0	0	0	0	0	1	0	0
0	G	1948	#NULL!	9	0	2	1	0	0	0	0	0	0		0		0	0		171	3	0	17062	1	1	69	2	Female	25	0,83	0,00	1,12	0	0	1	0	0	0	0	0	0	0	0	1	0	0	0	0	1
0	S	1954	#NULL!	11	0	0	0	0	1	1	0	0	0		0		0	0			3	0	2596	0	1	63	1	Female	28	0,17	0,00	0,54	0	0	0	0	0	0	0	0	0	0	0	0	0	0	0	0	0
0	S	1948	#NULL!	22	0	2	1	0	11	1	0	0	0		0		0	0			5	1	2743	0	1	69	2
0		1952	#NULL!	0	0	0	#NULL!	0	0	0	0	0	0		0		0	0	1844	1800;1760	3	0	9364	1	0	65	1
0		1948	#NULL!	0	0	0	#NULL!	0	0	0	0	0	0		0		0	0	1742	1702	3	0	3389	0	0	69	2	Female	27	0,50	1,17	1,71	0	0	0	0	0	0	0	0	0	0	0	0	0	0	0	0	0
0	G	1953	#NULL!	16	0	13	1	0	0	0	0	0	0		0		0	0			6	1	5322	1	1	64	1
0	OG	1953	#NULL!	17	0	11	1	0	0	0	6	0	0		0		0	0			5	1	7244	1	1	64	1	Female	28	0,00	0,00	1,00	0	0	0	0	0	0	0	0	0	0	0	0	0	0	0	0	0
0	G	1945	#NULL!	18	0	12	1	0	2	1	0	0	0	C446	0	C436	0	1	1726	1906	4	0	10469	1	1	72	2	Female	27	0,17	0,17	0,78	0	0	0	0	0	0	0	0	0	0	0	1	0	0	0	0	0
0	Ä	1945	#NULL!	9	0	4	1	0	5	1	0	0	0		0		0	0			5	1	14342	1	1	72	2
0	Ä	1954	#NULL!	13	0	4	1	0	1	1	0	0	0		0		0	0			5	1	7087	1	1	63	1
0	G	1951	#NULL!	24	0	18	1	0	3	1	0	0	0		0		0	0			6	1	4176	1	1	66	1
0	G	1955	#NULL!	9	0	4	1	0	0	0	0	0	0		0		0	0			2	0	1062	0	1	62	1
0	OG	1947	#NULL!	12	0	1	1	0	5	1	0	0	0	C504	0	C504	1	1	1742	1702	3	0	2275	0	1	70	2	Female	23	0,83	0,00	1,96	1	0	0	0	0	0	0	0	0	0	1	0	0	0	1	0	1
0	G	1950	#NULL!	18	0	2	1	0	11	1	0	0	0		0		0	0			5	1	5382	1	1	67	1
0	G	1950	#NULL!	18	0	3	1	0	13	1	0	0	0		0	C446	0	1	1736	1916	3	0	1916	0	1	67	1
0	S	1953	#NULL!	10	0	2	1	0	4	1	0	0	0		0		0	0			3	0	2677	0	1	64	1	Female	26	0,33	0,00	1,27	0	0	1	0	0	0	0	0	0	0	0	0	0	0	0	0	0
0	S	1947	#NULL!	16	0	9	1	1	2	1	1	0	0		0		0	0			3	0	3097	0	1	70	2	Female	28	0,17	0,50	2,21	0	0	0	0	0	0	0	0	0	0	0	0	0	0	0	0	0
0	G	1953	#NULL!	18	0	2	1	0	8	1	0	0	0		0		0	0			3	0	3193	0	1	64	1	Female	26	0,33	0,00	1,15	0	0	1	0	0	0	0	0	0	0	0	1	0	0	0	0	0
0	G	1947	#NULL!	15	0	3	1	0	3	1	5	0	0		0		0	0			6	1	3981	0	1	70	2	Female	23	1,17	1,17	1,57	0	0	0	0	0	0	0	0	0	0	0	0	0	0	1	0	1
0	OG	1951	#NULL!	12	0	2	1	0	3	1	0	0	0		0		0	0			5	1	4518	1	1	66	1	Female	28	0,33	0,50	0,46	0	0	0	0	0	0	0	0	0	0	0	0	0	0	0	0	0
0	S	1948	#NULL!	10	0	1	1	2	4	1	0	0	0	C502	0	C502	1	1	1742	1702	4	0	1595	0	1	69	2
0	G	1950	#NULL!	7	0	2	1	0	0	0	1	0	0		0		0	0	1809	171	5	1	5053	1	1	67	1	Female	27	0,83	0,00	1,59	0	0	0	0	0	0	0	0	0	0	0	0	0	0	0	0	0
0	S	1945	#NULL!	13	0	2	1	0	2	1	0	0	0		0		0	0			3	0	3985	0	1	72	2	Female	28	0,33	0,00	1,50	0	0	0	0	0	0	0	0	0	0	0	0	0	0	0	0	0
0	G	1946	#NULL!	43	0	0	0	0	39	1	0	0	0	C649	0	C640	0	1	1890	1800	3	0	10847	1	1	71	2
0		1951	#NULL!	0	0	0	#NULL!	0	0	0	0	0	0		0	C541	0	1	1820	172	4	0	60931	1	0	66	1
0	S	1949	#NULL!	21	0	0	0	0	18	1	0	0	0		0		0	0			3	0	1988	0	1	68	2	Female	28	1,33	2,33	1,46	0	0	0	0	0	0	0	0	0	0	0	0	0	0	0	0	0
0	G	1948	#NULL!	5	0	0	0	0	1	1	0	0	0		0		0	0			2	0	2213	0	1	69	2
0	S	1949	#NULL!	18	0	0	0	0	9	1	0	0	0		0	C241	0	1	1562	1553;1701	5	1	6961	1	1	68	2
0	S	1954	#NULL!	3	0	2	1	0	0	0	0	0	0		0		0	0			6	1	1747	0	1	63	1
0	S	1947	#NULL!	20	0	6	1	0	10	1	1	0	0		0		0	0			6	1	9043	1	1	70	2
0	G	1948	#NULL!	14	0	12	1	0	0	0	0	0	0		0		0	0			6	1	12842	1	1	69	2
0	S	1951	#NULL!	16	0	9	1	0	1	1	0	0	0	C211	0	C211	0	1	1542	1541	3	0	16038	1	1	66	1	Female	28	0,33	0,00	0,43	0	0	0	0	0	0	0	0	0	0	0	0	0	0	0	0	0
0	G	1946	#NULL!	10	0	8	1	0	0	0	0	0	0	C504	0	C504	1	1	1742	1702	2	0	2490	0	1	71	2	Female	27	1,50	1,00	1,52	0	0	0	0	0	0	0	0	0	0	0	0	0	0	0	1	0
0	S	1953	#NULL!	14	0	1	1	0	8	1	0	0	0		0		0	0			1	0	3801	0	1	64	1
0	S;G	1946	2016-08-09	24	0	19	1	0	3	1	1	0	0	C447	0	C437	0	1	1727	1907;171	3	0	4817	1	1	71	2	Female	24	1,00	0,67	1,92	0	0	0	1	0	0	0	0	0	0	0	1	0	0	0	0	0
0	S	1948	#NULL!	8	0	1	1	0	0	0	0	0	0	C445;C447	0	C445;C447	0	1	1735;1737	1915;1917	6	1	7110	1	1	69	2
0	S	1951	#NULL!	10	0	2	1	0	0	0	0	0	0		0		0	0			2	0	1710	0	1	66	1	Female	27	0,50	0,33	1,15	0	0	0	0	0	0	0	0	0	0	0	0	0	0	0	1	0
0	G	1954	#NULL!	9	0	1	1	0	1	1	0	0	0		0		0	0			6	1	44632	1	1	63	1
0	S	1947	#NULL!	10	0	5	1	0	1	1	0	0	0		0		0	0			6	1	13325	1	1	70	2	Female	28	0,00	0,00	0,68	0	0	0	0	0	0	0	0	0	0	0	0	0	0	0	0	0
0		1948	#NULL!	0	0	0	#NULL!	0	0	0	0	0	0		0	C445	0	1	1735	1915	5	1	#NULL!	#NULL!	0	69	2	Female	28	0,33	0,00	1,00	0	0	0	0	0	0	0	0	0	0	0	0	0	0	0	0	0
0	OG	1951	#NULL!	12	0	7	1	0	1	1	0	0	0	C445	0	C435	0	1	1725	1905	6	1	9227	1	1	66	1	Female	28	0,00	0,00	0,43	0	0	0	0	0	0	0	0	0	0	0	0	0	0	0	0	0
0	S	1947	#NULL!	10	0	7	1	0	0	0	2	0	0		0		0	0			6	1	11159	1	1	70	2	Female	28	0,67	0,33	1,61	0	0	0	0	0	0	0	0	0	0	0	0	0	0	0	0	0
0	S	1952	#NULL!	10	0	9	1	0	0	0	0	0	0		0	C187	0	1	1533	1533	3	0	3152	0	1	65	1	Female	28	1,00	0,17	1,43	0	0	0	0	0	0	0	0	0	0	0	0	0	0	0	0	0
0	G	1952	#NULL!	16	0	14	1	0	0	0	0	0	0		0		0	0			6	1	3714	0	1	65	1
0	G	1947	#NULL!	31	0	17	1	0	8	1	0	0	0	C447	0	C437	0	1	1727	1907	4	0	3487	0	1	70	2	Female	28	0,33	0,00	0,46	0	0	0	0	0	0	0	0	0	0	0	0	0	0	0	0	0
0	G	1953	#NULL!	42	0	2	1	0	37	1	1	0	0		0		0	0			7	1	8574	1	1	64	1
0	G	1947	#NULL!	17	0	7	1	0	7	1	1	0	0		0		0	0			1	0	1532	0	1	70	2	Female	26	0,67	0,00	1,50	1	0	0	0	0	0	0	0	0	0	0	0	0	0	0	0	0
0	OG;G;S	1955	#NULL!	14	0	5	1	0	1	1	0	0	0		0		0	0			6	1	3212	0	1	62	1
0	G	1950	#NULL!	9	0	0	0	0	3	1	2	0	0		0		0	0			4	0	2056	0	1	67	1
0	G	1947	#NULL!	15	0	7	1	0	1	1	0	0	0		0		0	0		171	2	0	5607	1	1	70	2
0	S	1945	#NULL!	58	0	0	0	1	49	1	2	0	0		0		0	0			5	1	8075	1	1	72	2
0	G	1945	#NULL!	8	0	2	1	0	2	1	0	0	0		0		0	0			6	1	15197	1	1	72	2	Female	28	0,00	0,00	0,32	0	0	0	0	0	0	0	0	0	0	0	0	0	0	0	0	0
0	G	1951	#NULL!	12	0	0	0	0	0	0	5	0	0		0		0	0			3	0	2512	0	1	66	1	Female	28	0,33	0,17	1,39	0	0	0	0	0	0	0	0	0	0	0	0	0	0	0	0	0
0	G	1952	#NULL!	13	0	6	1	0	4	1	0	0	0		0		0	0			4	0	22945	1	1	65	1
0	OG	1951	#NULL!	7	0	1	1	0	0	0	0	0	0	C519	0	C519	0	1	1844	1760;171	6	1	4452	1	1	66	1	Female	28	0,00	0,00	1,00	0	0	0	0	0	0	0	0	0	0	0	0	0	0	0	0	0
0	G	1947	#NULL!	6	0	1	1	0	0	0	0	0	0		0		0	0			7	1	18875	1	1	70	2	Female	28	0,67	0,17	0,96	0	0	0	0	0	0	0	0	0	0	0	0	0	0	0	0	0
0	S	1949	#NULL!	9	0	4	1	0	1	1	0	0	0		0		0	0			5	1	4443	1	1	68	2	Female	25	0,50	0,17	1,08	0	0	0	0	0	0	0	0	0	0	0	0	0	0	0	1	1
0	OG	1949	#NULL!	7	0	2	1	0	1	1	0	0	0		0		0	0			4	0	9899	1	1	68	2	Female	25	0,67	0,17	0,84	0	0	1	0	0	0	0	0	0	0	0	1	0	0	0	0	0
0	G	1955	#NULL!	12	0	6	1	0	2	1	0	0	0		0		0	0			3	0	2872	0	1	62	1	Female	28	0,83	0,50	1,29	0	0	0	0	0	0	0	0	0	0	0	0	0	0	0	0	0
0	OG	1953	#NULL!	3	0	1	1	0	0	0	0	0	0		0		0	0	1809	171	4	0	2348	0	1	64	1	Female	28	1,00	0,67	1,79	0	0	0	0	0	0	0	0	0	0	0	0	0	0	0	0	0
0	OG;G	1952	#NULL!	16	0	2	1	0	0	0	6	0	0	C509;C209	0	C509;C209	1	1	1742;1541	1702;1540	6	1	14341	1	1	65	1	Female	28	0,17	0,00	0,50	0	0	0	0	0	0	0	0	0	0	0	0	0	0	0	0	0
0	G	1949	#NULL!	23	0	1	1	0	15	1	0	0	0	C509	0	C509	1	1	1741	1701	3	0	7027	1	1	68	2	Female	28	1,00	0,50	2,46	0	0	0	0	0	0	0	0	0	0	0	0	0	0	0	0	0
0	S	1953	#NULL!	16	0	12	1	0	0	0	0	0	0	C446	0	C446	0	1	1736	1916	6	1	9737	1	1	64	1	Female	28	0,50	0,00	1,82	0	0	0	0	0	0	0	0	0	0	0	0	0	0	0	0	0
0	G	1950	#NULL!	16	0	5	1	0	3	1	0	0	0		0		0	0			3	0	3335	0	1	67	1	Female	28	0,33	0,17	1,43	0	0	0	0	0	0	0	0	0	0	0	0	0	0	0	0	0
0		1955	#NULL!	0	0	0	#NULL!	0	0	0	0	0	0	C509;C700	0	C509;C700	1	1	1742;1921	1702;1930	2	0	2189	0	0	62	1
0	G	1949	#NULL!	4	0	2	1	0	0	0	0	0	0		0		0	0			5	1	883	0	1	68	2	Female	24	0,83	0,50	1,38	0	0	1	0	0	0	0	0	0	0	1	1	0	0	0	1	0
0	G	1948	#NULL!	13	0	0	0	0	9	1	0	0	0		0		0	0			2	0	1591	0	1	69	2
0	OG	1952	#NULL!	33	0	2	1	0	24	1	0	0	0		0		0	0		173	5	1	3004	0	1	65	1	Female	28	0,83	0,17	2,04	0	0	0	0	0	0	0	0	0	0	0	0	0	0	0	0	0
0		1947	1987-11-26	0	0	0	#NULL!	0	0	0	0	0	0		0		0	0	1629	1621	#NULL!	0	#NULL!	#NULL!	0	70	2	Female	26	0,67	0,50	2,31	0	0	1	0	0	0	0	0	0	0	0	1	0	0	0	0	0
0	G	1953	#NULL!	8	0	0	0	0	6	1	0	0	0		0		0	0	1809	171	3	0	2284	0	1	64	1
0	OG	1948	#NULL!	26	0	12	1	0	8	1	0	0	0		0		0	0			6	1	7026	1	1	69	2	Female	28	1,17	0,50	1,29	0	0	0	0	0	0	0	0	0	0	0	0	0	0	0	0	0
0	G	1952	#NULL!	14	0	3	1	0	9	1	1	0	0	C209	0	C209	0	1	1541	1540	6	1	23970	1	1	65	1
0	G	1946	#NULL!	15	0	0	0	0	10	1	0	0	0		0		0	0			5	1	82255	1	1	71	2	Female	28	0,17	0,00	0,71	0	0	0	0	0	0	0	0	0	0	0	0	0	0	0	0	0
0	G	1954	#NULL!	29	0	1	1	0	22	1	0	0	0		0		0	0			2	0	1610	0	1	63	1
0	OG	1946	#NULL!	8	0	2	1	0	1	1	0	0	0		0		0	0			6	1	3771	0	1	71	2	Female	26	0,33	0,00	1,23	0	0	0	1	0	0	0	0	0	0	0	0	1	0	0	0	0
0	OG	1952	#NULL!	10	0	8	1	0	1	1	0	0	0		0		0	0			3	0	1757	0	1	65	1	Female	28	0,50	0,17	0,54	0	0	0	0	0	0	0	0	0	0	0	0	0	0	0	0	0
0	S	1948	#NULL!	8	0	5	1	0	0	0	0	0	0	C150	0	C150	0	1	1503;1611	1500;161	5	1	3381	0	1	69	2
0	G	1945	#NULL!	10	0	2	1	0	7	1	1	0	0	C445;C446	0	C435;C436	0	1	1725;1726	1905;1906	3	0	10381	1	1	72	2	Female	28	0,50	0,17	1,07	0	0	0	0	0	0	0	0	0	0	0	0	0	0	0	0	0
0	G	1953	#NULL!	13	0	13	1	0	0	0	0	0	0		0		0	0			3	0	2503	0	1	64	1
0	G	1951	#NULL!	20	0	18	1	0	0	0	0	0	0		0		0	0			6	1	4522	1	1	66	1
0	S	1951	#NULL!	21	0	6	1	0	15	1	0	0	0		0		0	0			3	0	2082	0	1	66	1
0	S	1951	#NULL!	23	0	1	1	0	9	1	6	0	0		0		0	0			4	0	2732	0	1	66	1
0	G	1951	#NULL!	14	0	4	1	0	2	1	0	0	0		0		0	0			4	0	67132	1	1	66	1
0	Ä	1951	#NULL!	14	0	9	1	0	0	0	0	0	0		0		0	0			6	1	5890	1	1	66	1	Female	28	0,83	0,17	0,86	0	0	0	0	0	0	0	0	0	0	0	0	0	0	0	0	0
0	OG	1947	#NULL!	38	0	0	0	0	28	1	4	0	2	C187	0	C187	0	1	1533	1533	3	0	3086	0	1	70	2
0	G	1952	#NULL!	7	0	1	1	0	0	0	0	0	0		0		0	0			3	0	2263	0	1	65	1
0	G	1951	#NULL!	8	0	0	0	0	2	1	0	0	0		0		0	0			3	0	2751	0	1	66	1	Female	27	0,17	0,00	1,00	0	0	0	0	0	0	0	0	0	0	0	0	0	0	0	0	0
0	Ä	1952	#NULL!	26	0	3	1	0	19	1	1	0	0		0		0	0			3	0	4017	0	1	65	1	Female	28	1,83	2,00	1,57	0	0	0	0	0	0	0	0	0	0	0	0	0	0	0	0	0
0	G	1952	#NULL!	15	0	8	1	0	0	0	0	0	0		0		0	0			6	1	6805	1	1	65	1
0	G	1952	#NULL!	5	0	0	0	0	2	1	0	0	0	C679	0	C679	0	1	1889	1810	4	0	2686	0	1	65	1	Female	25	0,83	0,17	1,24	0	0	1	0	0	0	0	0	0	0	0	0	1	0	0	0	0
0	G	1946	#NULL!	20	0	7	1	0	7	1	1	0	0		0		0	0			5	1	2651	0	1	71	2	Female	25	0,40	0,60	2,20	1	0	0	0	0	0	0	0	0	0	0	0	0	0	0	0	0
0	G;S	1954	#NULL!	18	0	11	1	0	2	1	1	0	0		0		0	0			6	1	9215	1	1	63	1
0		1948	2005-04-04	0	0	0	#NULL!	0	0	0	0	0	0		0	C509	1	1	1742	1702	6	1	1600	0	0	69	2
0	G	1952	#NULL!	10	0	4	1	0	0	0	0	0	0	C509	0	C509	1	1	1741	1701	5	1	10007	1	1	65	1	Female	28	0,00	0,00	0,50	0	0	0	0	0	0	0	0	0	0	0	0	0	0	0	0	0
0	Ä	1949	#NULL!	3	0	1	1	0	1	1	0	0	0		0		0	0			5	1	2251	0	1	68	2
0	G	1954	#NULL!	7	0	1	1	0	1	1	0	0	0		0		0	0			3	0	1123	0	1	63	1
0	G	1951	#NULL!	7	0	2	1	0	0	0	0	0	0		0		0	0			3	0	2124	0	1	66	1	Female	27	0,17	0,00	1,04	0	0	0	1	0	0	0	0	0	0	0	0	0	0	0	0	0
0	OG	1955	#NULL!	9	0	1	1	0	1	1	0	0	0		0		0	0			3	0	4243	1	1	62	1	Female	27	1,33	0,17	1,85	0	0	0	0	0	0	0	0	0	0	0	0	1	0	0	0	0
0	G	1951	#NULL!	15	0	9	1	0	1	1	0	0	0		0		0	0			5	1	3927	0	1	66	1	Female	28	1,00	0,17	1,00	0	0	0	0	0	0	0	0	0	0	0	0	0	0	0	0	0
0	OG	1955	#NULL!	18	0	0	0	0	14	1	0	0	0		0		0	0			4	0	4092	1	1	62	1	Female	26	1,00	1,67	1,81	0	1	0	0	0	0	0	0	0	0	0	0	0	0	0	1	0
1	G	1947	#NULL!	30	0	25	1	0	0	0	0	0	0		1	C619	0	1	1859	177	1	0	3923	0	1	70	2	Male	27	1,00	0,17	2,37	0	0	0	0	0	0	0	0	0	0	0	0	0	0	0	0	1
1	S	1952	#NULL!	1	0	0	0	0	1	1	0	0	0		0		0	0			6	1	6837	1	1	65	1	Male	27	0,33	1,50	2,70	0	1	0	0	0	0	0	0	0	0	0	0	0	0	0	0	0
1	OG	1948	2009-07-01	2	0	1	1	0	1	1	0	0	0	C240	0	C240	0	1	1561	1552	5	1	4066	1	1	69	2	Male	27	1,17	0,00	1,96	0	0	0	0	0	0	0	0	0	0	0	0	0	0	0	0	1
1	G	1950	#NULL!	13	0	9	1	0	2	1	0	0	0	C619	1	C619	0	1	1859;1725	177;1905	2	0	4038	1	1	67	1	Male	28	2,17	1,00	1,75	0	0	0	0	0	0	0	0	0	0	0	0	0	0	0	0	0
1	OG	1946	#NULL!	5	0	1	1	0	2	1	0	0	0	C619	1	C619	0	1	1859	177	2	0	9989	1	1	71	2
1	G	1948	#NULL!	10	0	8	1	0	0	0	0	0	0		0		0	0			5	1	5281	1	1	69	2	Male	27	0,33	0,00	0,96	0	0	0	0	0	0	0	0	1	0	0	0	0	0	0	0	0
1		1954	2001-07-30	0	0	0	#NULL!	0	0	0	0	0	0		0	C711	0	1	1911	1930	3	0	#NULL!	#NULL!	0	63	1	Male	28	0,50	0,33	1,07	0	0	0	0	0	0	0	0	0	0	0	0	0	0	0	0	0
1	OG	1951	#NULL!	16	0	3	1	0	4	1	0	0	0		0		0	0			2	0	3993	0	1	66	1
1	G	1946	#NULL!	18	0	0	0	0	13	1	0	0	0		0		0	0			2	0	2619	0	1	71	2
1	G	1952	#NULL!	12	0	4	1	0	4	1	0	0	0		0		0	0			6	1	4174	1	1	65	1	Male	28	0,50	0,50	0,54	0	0	0	0	0	0	0	0	0	0	0	0	0	0	0	0	0
1	G	1953	#NULL!	10	0	0	0	0	1	1	0	0	0	C621;C443	0	C621;C443	0	1	1869;1733	178;1913	4	0	25273	1	1	64	1	Male	27	0,67	2,00	1,15	0	0	0	0	0	0	0	0	0	0	0	1	0	0	0	0	0
1	G	1953	#NULL!	12	0	4	1	0	1	1	0	0	0	C619	1	C443;C619	0	1	1733;1859	1913;177	4	0	20577	1	1	64	1	Male	27	1,00	0,33	0,93	0	0	0	0	0	0	0	0	0	0	0	0	0	0	0	0	0
1	OG	1948	#NULL!	20	0	17	1	0	2	1	0	0	0		0		0	0			3	0	3056	0	1	69	2	Male	24	1,17	0,20	2,00	0	0	1	0	0	0	0	0	0	0	0	0	0	0	1	1	0
1	G	1953	#NULL!	9	0	5	1	0	0	0	0	0	0		0		0	0			6	1	5645	1	1	64	1
1	G	1951	#NULL!	9	0	2	1	0	7	1	0	0	0		0		0	0			4	0	7553	1	1	66	1	Male	28	0,33	0,00	0,54	0	0	0	0	0	0	0	0	0	0	0	0	0	0	0	0	0
1	G	1954	#NULL!	8	0	1	1	0	0	0	0	0	0		0		0	0			6	1	5799	1	1	63	1	Male	28	0,83	0,50	1,71	0	0	0	0	0	0	0	0	0	0	0	0	0	0	0	0	0
1		1953	2015-03-01	0	0	0	#NULL!	0	0	0	0	0	0	C209	0	C209	0	1	1541	1540	4	0	1464	0	0	64	1
1	S	1946	#NULL!	11	0	0	0	0	8	1	1	0	0		0		0	0			4	0	1496	0	1	71	2
1	S	1952	#NULL!	2	0	1	1	0	1	1	0	0	0		0	C187	0	1	1533	1533	6	1	4087	1	1	65	1	Male	28	0,83	0,83	0,93	0	0	0	0	0	0	0	0	0	0	0	0	0	0	0	0	0
1	S	1947	#NULL!	16	0	7	1	0	1	1	0	0	0	C163	0	C163	0	1	1511	1510	3	0	2464	0	1	70	2	Male	28	0,50	0,00	1,18	0	0	0	0	0	0	0	0	0	0	0	0	0	0	0	0	0
1	OG;G	1950	#NULL!	19	0	2	1	0	13	1	0	0	0		0		0	0			1	0	6694	1	1	67	1
1	OG	1951	#NULL!	18	0	4	1	0	10	1	0	0	0		0		0	0			6	1	15846	1	1	66	1
1	OG;G;Ä	1948	#NULL!	9	0	3	1	0	0	0	1	0	0	C442;C619	1	C432;C619	0	1	1722;1859	1902;177	4	0	15383	1	1	69	2	Male	28	0,17	0,00	0,93	0	0	0	0	0	0	0	0	0	0	0	0	0	0	0	0	0
1	G	1950	#NULL!	8	0	4	1	0	2	1	0	0	0		0		0	0			6	1	5622	1	1	67	1	Male	28	0,17	0,00	0,93	0	0	0	0	0	0	0	0	0	0	0	0	0	0	0	0	0
1		1946	#NULL!	0	0	0	#NULL!	0	0	0	0	0	0	C679	0	C679	0	1	1889	1810	6	1	3224	0	0	71	2	Male	26	1,33	0,17	1,31	0	0	0	0	0	0	0	0	0	0	0	0	0	0	1	1	0
1		1948	2006-10-25	0	0	0	#NULL!	0	0	0	0	0	0	C321	0	C321	0	1	1611	161	2	0	993	0	0	69	2
1	G	1954	#NULL!	12	0	7	1	0	0	0	0	0	0		0		0	0			3	0	3889	0	1	63	1
1	G	1951	#NULL!	15	0	7	1	0	4	1	0	0	0		0		0	0			5	1	2555	0	1	66	1
1	OG	1951	#NULL!	9	0	4	1	0	1	1	0	0	0		0		0	0			6	1	3352	0	1	66	1	Male	28	1,30	0,17	1,71	0	0	0	0	0	0	0	0	0	0	0	0	0	0	0	0	0
1	G;S	1948	#NULL!	15	0	2	1	2	0	0	4	0	0		0		0	0			6	1	1397	0	1	69	2
1	OG	1951	#NULL!	6	0	1	1	0	0	0	1	0	0		0		0	0			2	0	1727	0	1	66	1	Male	25	1,33	0,17	1,44	0	0	0	1	0	0	0	0	0	0	0	1	0	0	0	1	0
1	G	1947	#NULL!	9	0	3	1	0	2	1	0	0	0		0		0	0			1	0	6523	1	1	70	2	Male	28	0,67	0,67	2,14	0	0	0	0	0	0	0	0	0	0	0	0	0	0	0	0	0
1	S	1954	#NULL!	1	0	0	0	0	1	1	0	0	0		0		0	0			3	0	1225	0	1	63	1
1	S	1949	#NULL!	6	0	0	0	1	2	1	0	0	0		0		0	0			4	0	6965	1	1	68	2
1	G	1950	#NULL!	10	0	0	0	0	2	1	0	0	0		0		0	0			5	1	3781	0	1	67	1
1	G	1952	#NULL!	11	0	4	1	0	0	0	0	0	0		0		0	0			5	1	11117	1	1	65	1
1	G	1948	#NULL!	9	0	6	1	0	0	0	2	0	0		0		0	0			6	1	11463	1	1	69	2	Male	26	0,33	0,00	1,04	0	0	1	0	0	0	0	0	0	0	0	1	0	0	0	0	0
1	G;S	1947	#NULL!	13	0	1	1	0	10	1	1	0	0		0		0	0			4	0	4190	1	1	70	2
1	G	1954	#NULL!	8	0	4	1	0	0	0	0	0	0		0		0	0			2	0	4384	1	1	63	1
1	G	1952	#NULL!	12	0	1	1	0	3	1	0	0	0		0		0	0			7	1	3245	0	1	65	1	Male	27	0,33	0,00	1,15	0	0	0	0	0	0	0	0	0	0	0	1	0	0	0	0	0
1		1946	#NULL!	0	0	0	#NULL!	0	0	0	0	0	0		0	C750	0	1	1941	1951	1	0	2357	0	0	71	2
1	G	1954	#NULL!	16	0	9	1	0	5	1	1	0	0		0		0	0			7	1	6579	1	1	63	1
1	S	1950	#NULL!	5	0	0	0	0	1	1	0	0	0		0		0	0			6	1	2498	0	1	67	1	Male	19	0,50	0,00	1,95	0	0	0	1	0	0	1	0	0	0	1	0	1	0	1	1	0
1	OG	1952	#NULL!	11	0	0	0	0	4	1	0	0	0	C619	1	C619	0	1	1859	177	6	1	3408	0	1	65	1
1	OG	1953	#NULL!	22	0	0	0	0	18	1	0	0	0		0		0	0			4	0	5146	1	1	64	1
1	G	1951	#NULL!	9	0	8	1	0	0	0	0	0	0		0		0	0			6	1	11864	1	1	66	1
1	G	1946	#NULL!	14	0	1	1	0	1	1	2	0	0		1	C619	0	1	1859	177	5	1	6058	1	1	71	2	Male	28	0,83	0,17	0,93	0	0	0	0	0	0	0	0	0	0	0	0	0	0	0	0	0
1	OG	1954	#NULL!	9	0	4	1	0	0	0	0	0	0		0		0	0			6	1	3552	0	1	63	1	Male	24	0,00	0,17	1,29	0	0	0	1	0	0	0	0	0	0	1	0	0	0	0	0	0
1	OG	1954	#NULL!	15	0	2	1	0	7	1	0	0	0		0		0	0			5	1	7801	1	1	63	1
1	OG;G	1952	#NULL!	15	0	6	1	0	0	0	0	0	0		0		0	0			2	0	13861	1	1	65	1	Male	28	1,67	1,00	1,93	0	0	0	0	0	0	0	0	0	0	0	0	0	0	0	0	0
1	G	1947	#NULL!	32	0	13	1	0	13	1	1	0	0		0		0	0			5	1	3499	0	1	70	2	Male	26	1,17	0,17	2,08	0	0	0	0	0	0	0	0	0	0	0	0	1	0	0	0	0
1	G	1945	#NULL!	11	0	0	0	0	4	1	0	0	0		0		0	0			5	1	3837	0	1	72	2
1	OG;G	1950	#NULL!	12	0	1	1	0	3	1	2	0	0		0		0	0			6	1	4846	1	1	67	1	Male	28	0,00	0,00	1,11	0	0	0	0	0	0	0	0	0	0	0	0	0	0	0	0	0
1	OG	1952	#NULL!	8	0	0	0	0	7	1	0	0	0		0		0	0			3	0	1591	0	1	65	1
1	G	1946	#NULL!	18	0	0	0	0	8	1	0	0	0		0		0	0			6	1	6821	1	1	71	2	Male	27	0,33	0,00	0,96	0	0	1	0	0	0	0	0	0	0	0	0	0	0	0	0	0
1	G;S	1948	#NULL!	4	0	1	1	0	0	0	0	0	0		0		0	0			6	1	5636	1	1	69	2
1	S	1950	#NULL!	13	0	0	0	0	10	1	0	0	0		0		0	0			4	0	3269	0	1	67	1
1	G	1951	#NULL!	6	0	5	1	0	0	0	0	0	0		0		0	0			3	0	3267	0	1	66	1	Male	24	0,00	0,00	1,17	0	0	1	0	0	0	0	0	0	0	0	1	0	0	0	0	0
1	G	1945	#NULL!	5	0	2	1	0	1	1	0	0	0		0		0	0		1952	4	0	1358	0	1	72	2
1	G	1955	#NULL!	17	0	10	1	0	2	1	1	0	0		0		0	0			4	0	121844	1	1	62	1	Male	28	1,33	0,67	1,07	0	0	0	0	0	0	0	0	0	0	0	0	0	0	0	0	0
1	G	1949	#NULL!	8	0	2	1	0	0	0	0	0	0		0		0	0			4	0	5688	1	1	68	2
1	S	1951	#NULL!	12	0	4	1	0	3	1	0	0	0		0		0	0			4	0	3998	0	1	66	1	Male	26	1,00	0,83	1,04	0	0	0	0	0	0	0	0	0	0	0	0	0	0	1	0	0
1	G	1948	#NULL!	12	0	7	1	0	0	0	0	0	0	C445	0	C445	0	1	1735	1915	6	1	28466	1	1	69	2
1	G	1954	#NULL!	10	0	1	1	0	0	0	0	0	0		0		0	0			5	1	5271	1	1	63	1
1	G	1945	#NULL!	11	0	1	1	0	2	1	1	0	0	C770	0	C838	0	1	2001	2001	4	0	2581	0	1	72	2	Male	25	1,17	2,00	1,92	0	0	0	1	0	0	0	0	1	0	0	1	0	0	0	0	0
1	G;S	1951	#NULL!	15	0	2	1	0	11	1	0	0	0		0		0	0			4	0	3002	0	1	66	1
1	S	1948	#NULL!	27	0	0	0	0	18	1	0	0	0		0		0	0			3	0	3260	0	1	69	2	Male	28	0,50	0,33	1,00	0	0	0	0	0	0	0	0	0	0	0	0	0	0	0	0	0
1	G	1948	#NULL!	44	0	0	0	0	39	1	0	0	0		0		0	0			6	1	6097	1	1	69	2	Male	27	1,00	0,67	1,85	0	0	0	0	0	0	0	1	0	0	0	0	0	0	0	0	0
1	OG	1953	#NULL!	3	0	0	0	0	0	0	1	0	0		0		0	0			5	1	1791	0	1	64	1	Male	24	0,67	0,67	2,08	0	0	1	0	0	0	0	0	0	0	0	1	0	1	0	0	0
1	G	1946	#NULL!	7	0	5	1	0	0	0	0	0	0		0		0	0			3	0	4114	1	1	71	2
1	G	1947	#NULL!	22	0	7	1	0	8	1	0	0	0		0		0	0			4	0	13455	1	1	70	2
1	G	1946	#NULL!	1	0	0	0	1	0	0	0	0	0		0		0	0			1	0	1917	0	1	71	2
1	OG	1954	#NULL!	15	0	7	1	0	1	1	0	0	0		0		0	0			3	0	3967	0	1	63	1	Male	28	1,00	0,00	1,21	0	0	0	0	0	0	0	0	0	0	0	0	0	0	0	0	0
1	S	1946	2013-08-27	28	0	1	1	0	23	1	0	0	1		1	C619	0	1	1859	177	2	0	1162	0	1	71	2
1		1947	2002-11-10	0	0	0	#NULL!	0	0	0	0	0	0		0	C250	0	1	1570	157	3	0	#NULL!	#NULL!	0	70	2
1	G	1953	#NULL!	9	0	2	1	0	0	0	0	0	0		0		0	0			7	1	5125	1	1	64	1	Male	28	0,33	0,17	0,57	0	0	0	0	0	0	0	0	0	0	0	0	0	0	0	0	0
1	G	1953	#NULL!	13	0	9	1	0	0	0	0	0	0		0		0	0			5	1	6281	1	1	64	1	Male	28	0,50	0,17	1,43	0	0	0	0	0	0	0	0	0	0	0	0	0	0	0	0	0
1	G	1955	#NULL!	11	0	3	1	0	0	0	0	0	0		0		0	0			4	0	4651	1	1	62	1	Male	28	0,50	0,50	0,64	0	0	0	0	0	0	0	0	0	0	0	0	0	0	0	0	0
1	G	1947	#NULL!	10	0	4	1	0	1	1	0	0	0		0		0	0			6	1	3375	0	1	70	2
1	OG	1949	#NULL!	10	0	1	1	0	0	0	0	0	0		0		0	0			4	0	7356	1	1	68	2
1	G	1947	#NULL!	16	0	7	1	0	0	0	0	0	0		0		0	0			4	0	3547	0	1	70	2	Male	28	0,83	0,33	1,39	0	0	0	0	0	0	0	0	0	0	0	0	0	0	0	0	0
1	OG	1947	#NULL!	8	0	0	0	0	1	1	0	0	0		0		0	0			4	0	20598	1	1	70	2	Male	28	0,50	0,33	2,00	0	0	0	0	0	0	0	0	0	0	0	0	0	0	0	0	0
1	OG	1954	#NULL!	25	0	17	1	0	8	1	0	0	0		0		0	0			5	1	5212	1	1	63	1
1	G	1949	#NULL!	19	0	10	1	2	2	1	2	0	0		0		0	0			6	1	4308	1	1	68	2	Male	27	0,83	1,50	1,52	0	0	0	0	0	0	0	0	0	0	0	#SKÄRNING!	0	0	0	0	0
1	OG	1953	#NULL!	26	0	9	1	0	9	1	1	0	0		0		0	0			3	0	2099	0	1	64	1	Male	28	0,67	0,00	1,00	0	0	0	0	0	0	0	0	0	0	0	0	0	0	0	0	0
1	G	1953	#NULL!	12	0	3	1	0	5	1	0	0	0		0		0	0			6	1	22687	1	1	64	1
1	G;S	1946	#NULL!	3	0	1	1	0	1	1	0	0	0		0		0	0			3	0	11694	1	1	71	2
1	G	1951	#NULL!	5	0	0	0	0	1	1	0	0	0	C445;C443	0	C435;C443	0	1	1725;1733	1905;1913	5	1	4090	1	1	66	1	Male	28	1,00	0,50	0,79	0	0	0	0	0	0	0	0	0	0	0	0	0	0	0	0	0
1	G	1950	#NULL!	15	0	1	1	0	7	1	0	0	0	C619	1	C619	0	1	1859	177	4	0	5566	1	1	67	1
1		1948	#NULL!	0	0	0	#NULL!	0	0	0	0	0	0	C619	1	C619	0	1	1859	177	6	1	8860	1	0	69	2
1	G;S	1954	#NULL!	11	0	0	0	0	0	0	0	1	0		0		0	0			5	1	3012	0	1	63	1	Male	19	1,33	0,67	1,42	0	1	1	1	0	0	0	0	0	0	1	1	0	0	1	1	0
1	G	1949	#NULL!	8	0	7	1	0	0	0	0	0	0		0		0	0			2	0	2023	0	1	68	2	Male	28	0,83	0,33	1,89	0	0	0	0	0	0	0	0	0	0	0	0	0	0	0	0	0
1	G	1949	#NULL!	16	0	0	0	3	4	1	0	0	0		0		0	0			7	1	7479	1	1	68	2
1	G	1949	#NULL!	20	0	4	1	0	13	1	2	0	0		0		0	0			3	0	3522	0	1	68	2	Male	28	1,00	1,00	2,75	0	0	0	0	0	0	0	0	0	0	0	0	0	0	0	0	0
1	G	1949	#NULL!	10	0	8	1	0	0	0	0	0	0		0		0	0			6	1	18958	1	1	68	2	Male	28	0,67	0,17	1,25	0	0	0	0	0	0	0	0	0	0	0	0	0	0	0	0	0
1	G	1946	#NULL!	8	0	4	1	0	0	0	0	0	0		0		0	0			2	0	2694	0	1	71	2	Male	28	0,00	0,00	1,36	0	0	0	0	0	0	0	0	0	0	0	0	0	0	0	0	0
1	S;G	1946	#NULL!	25	0	0	0	0	21	1	1	0	0	C443	0	C435;C443	0	1	1725;1733	1905;1913	3	0	2742	0	1	71	2	Male	19	0,00	0,20	2,05	0	0	0	0	0	1	1	1	1	0	0	0	1	0	1	0	0
1	S;G	1954	#NULL!	8	0	7	1	0	0	0	0	0	0		0		0	0			3	0	13756	1	1	63	1
1	G	1947	#NULL!	15	0	1	1	0	5	1	0	0	0	C619	1	C619	0	1	1859	177	2	0	11401	1	1	70	2	Male	28	0,50	0,50	0,75	0	0	0	0	0	0	0	0	0	0	0	0	0	0	0	0	0
1	G	1952	#NULL!	9	0	5	1	0	3	1	0	0	0	C619	1	C619	0	1	1859	177	4	0	2865	0	1	65	1
1	G	1946	#NULL!	12	0	12	1	0	0	0	0	0	0		0		0	0			5	1	8876	1	1	71	2	Male	28	0,00	0,17	0,93	0	0	0	0	0	0	0	0	0	0	0	0	0	0	0	0	0
1	S	1950	#NULL!	14	0	1	1	4	6	1	0	0	0		0		0	0			3	0	4397	1	1	67	1	Male	28	1,00	0,00	1,04	0	0	0	0	0	0	0	0	0	0	0	0	0	0	0	0	0
1	G;Ä	1947	#NULL!	12	0	1	1	0	3	1	0	0	0		0		0	0			6	1	7340	1	1	70	2
1	G	1951	#NULL!	5	0	3	1	0	0	0	0	0	0		0		0	0			2	0	22536	1	1	66	1
1	G	1951	#NULL!	10	0	1	1	0	0	0	0	0	0		0		0	0			2	0	3047	0	1	66	1	Male	28	0,00	0,17	0,96	0	0	0	0	0	0	0	0	0	0	0	0	0	0	0	0	0
1		1955	#NULL!	1	0	0	0	0	1	1	0	0	0		0		0	0			3	0	1278	0	1	62	1
1	G	1952	#NULL!	12	0	4	1	0	0	0	0	0	0		0		0	0			3	0	3087	0	1	65	1	Male	28	1,00	0,00	1,07	0	0	0	0	0	0	0	0	0	0	0	0	0	0	0	0	0
1		1946	2006-09-07	0	0	0	#NULL!	0	0	0	0	0	0	C220	0	C220	0	1	1550	1550	4	0	2179	0	0	71	2	Male	28	2,00	0,80	1,18	0	0	0	0	0	0	0	0	0	0	0	0	0	0	0	0	0
1	OG	1950	#NULL!	3	0	0	0	0	1	1	0	0	0		0		0	0			1	0	1855	0	1	67	1
1	G	1955	#NULL!	11	0	1	1	0	1	1	0	0	0		0		0	0			6	1	21366	1	1	62	1
1	S	1946	#NULL!	6	0	5	1	0	0	0	0	0	0		0		0	0			6	1	7616	1	1	71	2	Male	27	0,83	0,67	1,33	0	0	0	0	0	0	0	0	0	0	0	0	0	0	1	0	0
1	G	1945	#NULL!	17	0	9	1	0	0	0	0	0	0		0		0	0			6	1	5939	1	1	72	2	Male	28	0,33	0,33	0,79	0	0	0	0	0	0	0	0	0	0	0	0	0	0	0	0	0
1	S	1950	#NULL!	10	0	5	1	0	0	0	0	0	0		0		0	0			6	1	31445	1	1	67	1
1	G	1952	#NULL!	28	0	24	1	0	3	1	0	0	0		0		0	0			3	0	3977	0	1	65	1
1	OG	1947	#NULL!	11	0	0	0	0	5	1	0	0	0		0		0	0			2	0	6252	1	1	70	2	Male	28	0,00	0,00	1,21	0	0	0	0	0	0	0	0	0	0	0	0	0	0	0	0	0
1	G	1949	#NULL!	23	0	1	1	1	15	1	0	0	1		0		0	0			5	1	3986	0	1	68	2
1	G	1946	#NULL!	22	0	10	1	2	6	1	0	0	0		0		0	0			6	1	9734	1	1	71	2	Male	28	0,00	0,00	1,07	0	0	0	0	0	0	0	0	0	0	0	0	0	0	0	0	0
1	G	1950	#NULL!	11	0	6	1	0	0	0	0	0	0		0		0	0			6	1	3872	0	1	67	1	Male	27	0,67	0,33	1,11	0	0	0	0	0	0	0	0	0	0	0	0	0	0	0	0	1
1	S	1948	#NULL!	13	0	3	1	0	6	1	0	0	0	C447;C445	0	C447;C445;C435	0	1	1737;1735;1725	1917;1915;1905	5	1	2556	0	1	69	2	Male	25	0,33	0,17	2,00	0	1	0	0	0	0	0	0	0	0	0	1	0	1	0	0	0
1	OG	1954	#NULL!	4	0	1	1	0	1	1	0	0	0		0		0	0			2	0	3322	0	1	63	1
1		1946	#NULL!	0	0	0	#NULL!	0	0	0	0	0	0	C619	1	C619	0	1	1859	177	2	0	4133	1	0	71	2	Male	23	1,17	1,00	2,30	1	0	0	0	0	0	1	0	0	0	0	0	0	1	1	0	0
1	G	1946	#NULL!	9	0	4	1	0	0	0	0	0	0		0		0	0			6	1	5108	1	1	71	2	Male	28	0,67	0,83	1,79	0	0	0	0	0	0	0	0	0	0	0	0	0	0	0	0	0
1	Ä	1946	#NULL!	20	0	7	1	0	7	1	0	0	0		0		0	0			4	0	38149	1	1	71	2
1	OG	1955	#NULL!	15	0	8	1	0	2	1	0	0	0		0		0	0			5	1	2606	0	1	62	1	Male	25	0,50	0,50	1,20	0	0	0	0	0	1	0	0	1	0	0	0	0	0	0	0	0
1	G	1951	#NULL!	24	0	0	0	0	24	1	0	0	0		0		0	0			6	1	13416	1	1	66	1
1		1953	#NULL!	0	0	0	#NULL!	0	0	0	0	0	0	C187	0	C187	0	1	1533	1533	3	0	8832	1	0	64	1
1	G	1952	#NULL!	6	0	1	1	0	1	1	0	0	0		0		0	0			3	0	7830	1	1	65	1
1		1954	2006-07-05	0	0	0	#NULL!	0	0	0	0	0	0		1	C619	0	1	1859	177	2	0	9084	1	0	63	1	Male	28	0,33	0,17	2,00	0	0	0	0	0	0	0	0	0	0	0	0	0	0	0	0	0
1	OG	1950	#NULL!	9	0	1	1	0	4	1	0	0	0		0		0	0			4	0	845807	1	1	67	1
1	G	1953	#NULL!	46	0	21	1	5	17	1	0	0	0	C445	0	C445	0	1	1735	1915;178	2	0	5586	1	1	64	1
1		1953	1995-03-14	0	0	0	#NULL!	0	0	0	0	0	0		0	C719	0	1	1919	1930	4	0	#NULL!	#NULL!	0	64	1
1	OG	1945	#NULL!	11	0	1	1	0	6	1	0	0	0		0		0	0			6	1	22107	1	1	72	2	Male	28	0,50	0,17	0,93	0	0	0	0	0	0	0	0	0	0	0	0	0	0	0	0	0
1	OG	1955	#NULL!	11	0	3	1	0	0	0	0	0	0		0		0	0			3	0	2270	0	1	62	1
1	G	1945	#NULL!	18	0	2	1	0	10	1	1	0	0		0		0	0			5	1	4840	1	1	72	2
1	S	1948	#NULL!	39	0	18	1	0	7	1	9	0	0		0		0	0			6	1	23215	1	1	69	2	Male	28	1,17	0,67	1,39	0	0	0	0	0	0	0	0	0	0	0	0	0	0	0	0	0
1	OG	1950	#NULL!	12	0	2	1	0	3	1	0	0	0		0		0	0			2	0	4756	1	1	67	1
1	OG	1945	#NULL!	14	0	7	1	0	1	1	0	0	0		0		0	0			1	0	1519	0	1	72	2
1	G	1950	#NULL!	19	0	0	0	0	12	1	2	0	0		0		0	0			4	0	3173	0	1	67	1	Male	28	1,00	0,83	2,54	0	0	0	0	0	0	0	0	0	0	0	0	0	0	0	0	0
1	S	1953	#NULL!	13	0	0	0	0	7	1	0	0	0		0		0	0			5	1	7078	1	1	64	1	Male	27	0,33	0,00	1,22	0	0	0	0	0	0	0	0	0	0	0	0	0	0	1	0	0
1	G	1951	#NULL!	8	0	2	1	0	1	1	0	0	0		0		0	0			5	1	4696	1	1	66	1	Male	27	1,17	0,17	1,44	0	0	0	0	0	0	0	0	0	0	0	0	0	0	0	0	0
1	OG	1949	#NULL!	20	0	3	1	0	9	1	0	0	0		0		0	0			3	0	2819	0	1	68	2
1		1954	#NULL!	0	0	0	#NULL!	0	0	0	0	0	0	C700	0	C700	0	1	1921	1930	2	0	2212	0	0	63	1
1	OG	1955	#NULL!	7	0	3	1	0	1	1	0	0	0		0		0	0			6	1	3084	0	1	62	1
1	OG	1955	#NULL!	5	0	1	1	0	0	0	0	0	0		0		0	0			5	1	3233	0	1	62	1
1		1946	#NULL!	0	0	0	#NULL!	0	0	0	0	0	0	C619	1	C619	0	1	1859	177	4	0	1516	0	0	71	2
1	OG	1955	#NULL!	10	0	3	1	0	0	0	0	0	0	C770	0	C811	0	1	2019	201	3	0	1457	0	1	62	1	Male	28	1,67	0,33	1,79	0	0	0	0	0	0	0	0	0	0	0	0	0	0	0	0	0
1	G	1948	#NULL!	1	0	0	0	0	1	1	0	0	0		0		0	0			3	0	2647	0	1	69	2
1	OG	1953	#NULL!	5	0	2	1	0	0	0	0	0	0		0		0	0			4	0	1880	0	1	64	1
1	S	1947	#NULL!	22	0	2	1	0	16	1	0	0	0		0		0	0			4	0	7540	1	1	70	2	Male	27	0,67	0,00	1,00	0	0	0	0	0	0	0	0	0	0	0	0	0	0	1	0	0
1	OG	1947	#NULL!	6	0	0	0	0	4	1	0	0	0		0		0	0			3	0	2109	0	1	70	2	Male	20	0,60	0,00	1,70	0	1	0	1	0	0	0	0	0	0	0	0	1	0	0	1	0
1	OG	1953	#NULL!	11	0	0	0	0	1	1	0	0	0		0		0	0			3	0	3146	0	1	64	1
1	RP	1950	2011-07-15	5	0	4	1	0	1	1	0	0	0	C209	0	C209	0	1	1541	1540	5	1	4358	1	1	67	1
1		1946	#NULL!	0	0	0	#NULL!	0	0	0	0	0	0		1	C619	0	1	1859	177	7	1	5605	1	0	71	2	Male	28	0,67	0,17	0,57	0	0	0	0	0	0	0	0	0	0	0	0	0	0	0	0	0
1	OG	1953	#NULL!	9	0	4	1	0	0	0	0	0	0	C444;C440	0	C444;C440	0	1	1734;1730	1914;1913	5	1	1587	0	1	64	1
1	G	1953	#NULL!	14	0	8	1	0	1	1	0	0	0		0		0	0			6	1	8639	1	1	64	1	Male	24	1,33	0,17	1,04	0	0	0	1	0	0	0	0	0	0	1	0	0	0	0	0	0
1	G	1954	#NULL!	16	0	10	1	0	3	1	0	0	0		0		0	0			6	1	4474	1	1	63	1
1	G	1953	#NULL!	8	0	1	1	0	3	1	0	0	0	C220	0	C220	0	1	1550	1550	2	0	3093	0	1	64	1	Male	27	1,00	2,17	2,52	0	0	0	0	0	0	0	0	0	0	0	0	0	0	0	0	0
1	OG	1950	#NULL!	7	0	0	0	0	5	1	0	0	0		0		0	0			1	0	1588	0	1	67	1
1	OG	1952	#NULL!	7	0	3	1	0	0	0	0	0	0		0		0	0			4	0	6702	1	1	65	1
1	Ä;G	1950	#NULL!	10	0	3	1	0	0	0	0	0	0		0		0	0			6	1	4499	1	1	67	1	Female	28	0,33	0,17	0,86	0	0	0	0	0	0	0	0	0	0	0	0	0	0	0	0	0
1	G	1947	#NULL!	24	0	8	1	0	10	1	0	0	0		0		0	0			6	1	2492	0	1	70	2	Male	26	1,17	0,17	1,88	0	0	0	0	0	1	0	0	1	0	0	0	0	0	0	0	0
1	OG	1948	#NULL!	21	0	2	1	0	14	1	0	0	0		0		0	0		1915	3	0	5929	1	1	69	2
1	G	1946	#NULL!	14	0	1	1	0	9	1	0	0	0		0		0	0			6	1	3785	0	1	71	2	Male	26	0,50	0,50	1,04	0	0	0	0	0	0	0	0	0	0	0	0	0	0	0	0	0
1	G	1955	#NULL!	11	0	1	1	0	4	1	0	0	0		0		0	0			5	1	3430	0	1	62	1
1	OG	1946	#NULL!	15	0	6	1	0	2	1	0	0	0		0		0	0			6	1	2973	0	1	71	2
1	G	1950	#NULL!	9	0	2	1	0	3	1	0	0	0		0		0	0			6	1	4071	1	1	67	1	Male	28	0,50	0,00	0,21	0	0	0	0	0	0	0	0	0	0	0	0	0	0	0	0	0
1		1946	2009-01-28	0	0	0	#NULL!	0	0	0	0	0	0	C341	0	C341	0	1	1623	1621	3	0	1444	0	0	71	2	Male	24	0,80	2,00	1,88	1	1	1	0	0	0	0	0	0	0	0	0	0	1	0	0	0
1	G	1951	#NULL!	8	0	0	0	0	0	0	1	0	0		0		0	0			6	1	5914	1	1	66	1	Male	28	0,17	0,00	1,00	0	0	0	0	0	0	0	0	0	0	0	0	0	0	0	0	0
1	S	1946	#NULL!	4	0	0	0	0	3	1	0	0	0		0		0	0			2	0	1823	0	1	71	2
1	G	1955	#NULL!	22	1	1	1	0	13	1	1	0	0		0		0	0			2	0	3942	0	1	62	1	Male	25	1,83	1,50	2,00	0	0	0	0	0	0	0	0	0	0	0	0	0	0	0	0	1
1	G	1952	#NULL!	10	0	2	1	0	1	1	1	0	0		0		0	0	1941	1951	4	0	29161	1	1	65	1
1	OG;G	1950	#NULL!	16	0	9	1	0	2	1	0	0	0		0		0	0			6	1	7317	1	1	67	1
1	Ä	1945	#NULL!	8	0	0	0	0	1	1	1	0	0	C421	0	C921	0	1	2051	2051	2	0	2631	0	1	72	2	Male	23	0,80	1,80	3,00	0	0	0	0	0	1	0	0	0	0	0	1	0	0	1	0	0
1	G	1946	#NULL!	12	0	11	1	0	0	0	0	0	0		0		0	0			4	0	2484	0	1	71	2	Male	26	1,33	0,83	1,35	0	0	0	0	0	0	0	0	0	1	0	0	0	0	0	0	0
1	G	1945	#NULL!	20	0	8	1	0	6	1	0	0	0		0		0	0			7	1	19787	1	1	72	2	Male	28	1,00	0,17	1,86	0	0	0	0	0	0	0	0	0	0	0	0	0	0	0	0	0
1	OG	1949	#NULL!	9	0	0	0	0	4	1	0	0	0		0		0	0			5	1	2510	0	1	68	2
1	G	1949	#NULL!	9	0	2	1	0	0	0	0	0	0		0		0	0			5	1	4934	1	1	68	2
1		1952	#NULL!	0	0	0	#NULL!	0	0	0	0	0	0	C751	0	C751	0	1	1943	1953	4	0	2132	0	0	65	1	Male	25	0,67	0,17	1,00	0	0	0	0	0	1	0	0	0	0	0	0	0	0	0	1	0
1	S	1949	#NULL!	9	0	0	0	0	1	1	0	0	0		0		0	0			6	1	11548	1	1	68	2	Male	28	0,50	0,17	1,32	0	0	0	0	0	0	0	0	0	0	0	0	0	0	0	0	0
1	S	1949	#NULL!	12	0	3	1	0	4	1	0	0	0		0		0	0			7	1	15043	1	1	68	2	Male	28	0,00	0,00	0,68	0	0	0	0	0	0	0	0	0	0	0	0	0	0	0	0	0
1	G	1947	#NULL!	31	0	0	0	0	29	1	0	0	0	C619	0	C619	0	1	1859	177	1	0	2763	0	1	70	2	Male	28	0,83	1,50	1,68	0	0	0	0	0	0	0	0	0	0	0	0	0	0	0	0	0
1	OG	1948	#NULL!	13	0	4	1	0	3	1	0	0	0	C619	1	C619	0	1	1859	177	6	1	25159	1	1	69	2	Male	28	0,67	0,00	0,82	0	0	0	0	0	0	0	0	0	0	0	0	0	0	0	0	0
1	G	1955	#NULL!	17	0	8	1	0	5	1	0	0	0		0		0	0			4	0	4143	1	1	62	1	Male	28	1,17	0,50	1,39	0	0	0	0	0	0	0	0	0	0	0	0	0	0	0	0	0
1	G	1954	#NULL!	30	0	0	0	0	30	1	0	0	0		0		0	0			3	0	3064	0	1	63	1
1	G	1948	#NULL!	27	0	2	1	0	15	1	0	0	0		0		0	0			6	1	8937	1	1	69	2	Male	27	1,33	0,83	1,04	0	1	0	0	0	0	0	0	0	0	0	0	0	0	0	0	0
1	G	1949	#NULL!	13	0	3	1	0	7	1	0	0	0		0		0	0			4	0	34447	1	1	68	2
1	G	1953	#NULL!	10	0	3	1	0	0	0	3	0	0		0		0	0			7	1	17778	1	1	64	1
1	S	1950	#NULL!	18	0	4	1	0	6	1	3	0	0		0		0	0			5	1	4458	1	1	67	1	Male	28	0,17	0,00	1,36	0	0	0	0	0	0	0	0	0	0	0	0	0	0	0	0	0
1	OG	1947	2015-10-03	7	0	0	0	0	1	1	0	0	0	C209	0	C209	0	1	1541	1540	5	1	1927	0	1	70	2
1	G	1952	#NULL!	11	0	1	1	0	2	1	0	0	0		0		0	0			5	1	4092	1	1	65	1	Male	27	0,67	0,00	0,74	0	1	0	0	0	0	0	0	0	0	0	0	0	0	0	0	0
1	OG	1951	#NULL!	15	0	4	1	0	11	1	0	0	0		0		0	0			6	1	11708	1	1	66	1
1		1948	1993-04-21	0	0	0	#NULL!	0	0	0	0	0	0		0	C711	0	1	1911	1930	2	0	#NULL!	#NULL!	0	69	2
1	G	1953	#NULL!	7	0	2	1	0	0	0	0	0	0		0		0	0			5	1	3236	0	1	64	1
1	G	1948	#NULL!	15	0	4	1	0	4	1	0	0	0		0		0	0			5	1	16351	1	1	69	2	Male	28	1,00	0,33	2,00	0	0	0	0	0	0	0	0	0	0	0	0	0	0	0	0	0
1	G	1947	#NULL!	8	0	4	1	0	0	0	0	0	0		0		0	0			1	0	20084	1	1	70	2	Male	24	0,67	1,67	1,54	0	0	0	1	0	0	0	0	0	0	0	1	0	0	0	0	0
1		1945	#NULL!	0	0	0	#NULL!	0	0	0	0	0	0	C619	0	C619	0	1	1859	177	6	1	5938	1	0	72	2
1	OG	1945	#NULL!	4	0	0	0	0	1	1	0	0	0		0		0	0			5	1	2330	0	1	72	2	Male	24	0,67	1,00	0,71	0	1	0	0	0	0	0	0	0	0	0	0	0	1	1	0	0
1		1945	#NULL!	0	0	0	#NULL!	0	0	0	0	0	0	C619	1	C619	0	1	1859	177	2	0	3473	0	0	72	2
1	OG	1954	#NULL!	10	0	4	1	0	0	0	0	0	0		0		0	0			3	0	2717	0	1	63	1
1	G	1952	#NULL!	12	0	0	0	1	2	1	1	0	0		0		0	0			2	0	3876	0	1	65	1	Male	28	1,17	1,17	1,18	0	0	0	0	0	0	0	0	0	0	0	0	0	0	0	0	0
1	S	1951	#NULL!	9	0	1	1	0	1	1	0	0	0		0		0	0			6	1	11892	1	1	66	1	Male	28	1,00	0,17	1,14	0	0	0	0	0	0	0	0	0	0	0	0	0	0	0	0	0
1	G	1948	2016-03-22	8	0	3	1	0	2	1	0	0	0	C711	0	C711	0	1	1911	1930	2	0	3709	0	1	69	2
1		1955	2016-09-25	0	0	0	#NULL!	0	0	0	0	0	0	C619	1	C619	0	1	1859	177	3	0	71794	1	0	62	1
1	G	1949	#NULL!	16	0	8	1	0	2	1	0	0	0		0		0	0			4	0	5947	1	1	68	2	Male	26	0,67	0,00	0,54	0	0	0	0	0	0	0	1	0	0	0	#SKÄRNING!	0	0	0	0	0
1	OG	1955	#NULL!	7	0	3	1	0	3	1	0	0	0		0		0	0			3	0	1880	0	1	62	1
1		1947	#NULL!	0	0	0	#NULL!	0	0	0	0	0	0	C619	1	C619	0	1	1859	177	4	0	9152	1	0	70	2	Male	28	0,17	0,00	0,50	0	0	0	0	0	0	0	0	0	0	0	0	0	0	0	0	0
1	G	1946	#NULL!	15	0	0	0	0	9	1	0	0	0		0		0	0			6	1	3817	0	1	71	2	Male	27	1,00	0,50	1,33	0	0	0	0	0	0	0	0	0	0	0	0	0	0	0	0	0
1	OG;G	1948	#NULL!	8	0	4	1	0	0	0	0	0	0		0		0	0			5	1	5656	1	1	69	2	Male	28	0,33	0,00	0,25	0	0	0	0	0	0	0	0	0	0	0	0	0	0	0	0	0
1	OG	1946	#NULL!	2	0	1	1	0	0	0	0	0	0		0		0	0			3	0	1844	0	1	71	2	Male	28	1,00	0,00	1,25	0	0	0	0	0	0	0	0	0	0	0	0	0	0	0	0	0
1	OG	1952	#NULL!	26	0	0	0	0	23	1	0	0	0	C181	0	C181	0	1	1535	1534	3	0	3331	0	1	65	1	Male	28	0,33	0,17	0,82	0	0	0	0	0	0	0	0	0	0	0	0	0	0	0	0	0
1	G;Ä	1947	#NULL!	15	0	2	1	0	10	1	0	0	0		0		0	0			3	0	13869	1	1	70	2
1	OG	1952	#NULL!	6	0	0	0	1	0	0	0	0	0		0		0	0			6	1	11675	1	1	65	1	Male	25	0,83	0,00	1,84	0	0	0	0	0	0	0	0	0	0	0	0	0	0	1	1	0
1	OG	1951	#NULL!	7	0	1	1	0	0	0	1	0	0		0		0	0			6	1	28642	1	1	66	1	Male	24	0,83	1,33	1,71	0	0	1	0	0	0	0	0	0	0	0	1	0	0	0	0	1
1	OG	1953	#NULL!	12	0	7	1	0	1	1	1	0	0		0		0	0			3	0	15085	1	1	64	1	Male	28	0,00	0,17	1,18	0	0	0	0	0	0	0	0	0	0	0	0	0	0	0	0	0
1	G	1949	#NULL!	15	0	0	0	0	10	1	0	0	0		0		0	0			1	0	12996	1	1	68	2
1	S;G	1949	#NULL!	30	0	0	0	0	29	1	0	0	0		0		0	0			7	1	17374	1	1	68	2	Male	28	1,00	0,33	2,07	0	0	0	0	0	0	0	0	0	0	0	0	0	0	0	0	0
1		1953	#NULL!	0	0	0	#NULL!	0	0	0	0	0	0	C447	0	C437	0	1	1727	1907	4	0	2972	0	0	64	1
1	G	1954	#NULL!	9	0	1	1	0	0	0	0	0	0		0		0	0			5	1	4540	1	1	63	1	Male	28	0,00	0,00	0,89	0	0	0	0	0	0	0	0	0	0	0	0	0	0	0	0	0
1		1954	2008-05-04	0	0	0	#NULL!	0	0	0	0	0	0	C163	0	C163	0	1	1511	1510	6	1	2519	0	0	63	1	Male	28	0,17	0,17	0,50	0	0	0	0	0	0	0	0	0	0	0	0	0	0	0	0	0
1	S	1952	#NULL!	9	0	0	0	0	2	1	0	0	0		0		0	0			5	1	4008	0	1	65	1	Male	28	0,50	0,33	1,21	0	0	0	0	0	0	0	0	0	0	0	0	0	0	0	0	0
1	G	1946	#NULL!	22	0	1	1	0	13	1	0	0	0		0		0	0			7	1	3996	0	1	71	2
1		1945	#NULL!	0	0	0	#NULL!	0	0	0	0	0	0	C619	1	C619	0	1	1859	177	1	0	1004	0	0	72	2	Male	28	1,00	0,50	1,11	0	0	0	0	0	0	0	0	0	0	0	0	0	0	0	0	0
1	G	1951	#NULL!	6	0	1	1	0	0	0	0	0	0		0		0	0			5	1	19900	1	1	66	1	Male	28	0,83	1,50	1,29	0	0	0	0	0	0	0	0	0	0	0	0	0	0	0	0	0
1	G	1953	#NULL!	12	0	7	1	0	0	0	0	0	0		0		0	0			5	1	10451	1	1	64	1	Male	24	0,50	0,00	1,08	0	0	1	0	0	0	0	0	0	0	0	1	0	0	0	0	1
1	OG	1950	#NULL!	6	0	2	1	0	3	1	0	0	0		0		0	0			4	0	2714	0	1	67	1	Male	28	1,17	1,50	2,00	0	0	0	0	0	0	0	0	0	0	0	0	0	0	0	0	0
1	S	1945	#NULL!	12	0	1	1	0	8	1	0	0	0		0		0	0			6	1	4054	1	1	72	2	Male	28	0,50	0,00	1,14	0	0	0	0	0	0	0	0	0	0	0	0	0	0	0	0	0
1	OG	1949	#NULL!	11	0	2	1	0	0	0	0	0	0		0		0	0			3	0	2818	0	1	68	2	Male	26	0,33	0,33	0,96	0	0	0	0	0	0	0	0	0	0	0	0	0	1	0	0	1
1	S	1952	#NULL!	11	0	5	1	0	0	0	0	0	0		0		0	0			4	0	4841	1	1	65	1	Male	25	0,50	0,33	0,80	0	0	1	0	0	0	0	0	0	0	0	1	0	0	0	0	0
1	OG	1950	#NULL!	3	0	1	1	0	0	0	0	0	0		0		0	0			5	1	3388	0	1	67	1
1	OG	1949	#NULL!	11	0	0	0	0	2	1	0	0	0		0		0	0			6	1	11695	1	1	68	2	Male	24	0,00	0,00	1,83	0	0	0	1	0	0	0	0	0	0	0	1	0	0	0	0	1
1	OG	1953	#NULL!	20	0	9	1	0	7	1	0	0	0		0	C180;C187	0	1	1534;1533	1530;1533	2	0	3374	0	1	64	1	Male	28	1,83	1,83	1,68	0	0	0	0	0	0	0	0	0	0	0	0	0	0	0	0	0
1	G	1953	#NULL!	11	0	7	1	0	1	1	0	0	0		0		0	0			2	0	13084	1	1	64	1	Male	28	0,50	0,83	0,68	0	0	0	0	0	0	0	0	0	0	0	0	0	0	0	0	0
1	G	1948	#NULL!	10	0	4	1	0	0	0	0	0	0		0		0	0			3	0	4069	1	1	69	2	Male	28	0,50	1,00	1,46	0	0	0	0	0	0	0	0	0	0	0	0	0	0	0	0	0
1	OG	1948	#NULL!	16	0	3	1	0	4	1	2	0	0		0		0	0			4	0	11854	1	1	69	2
1	OG	1947	#NULL!	10	0	1	1	0	0	0	0	0	0		0		0	0			3	0	5977	1	1	70	2	Male	28	0,33	0,17	0,68	0	0	0	0	0	0	0	0	0	0	0	0	0	0	0	0	0
1	G	1949	#NULL!	10	0	1	1	1	5	1	1	0	0		0		0	0			6	1	8749	1	1	68	2
1		1945	#NULL!	5	0	0	0	0	5	1	0	0	0		0		0	0			3	0	1729	0	1	72	2
1	G	1951	#NULL!	14	0	5	1	0	3	1	0	0	0		0		0	0			5	1	4033	0	1	66	1	Male	28	0,00	0,50	2,00	0	0	0	0	0	0	0	0	0	0	0	0	0	0	0	0	0
1	S	1945	2014-08-18	7	0	0	0	0	2	1	0	0	0	C619	1	C435;C619	0	1	1725;1859	1905;177	5	1	3503	0	1	72	2	Male	22	1,00	0,00	1,68	1	0	1	0	0	0	0	0	0	0	0	1	1	0	0	1	0
1	OG	1946	#NULL!	23	0	4	1	0	8	1	0	0	0		0		0	0			6	1	9015	1	1	71	2	Male	27	0,83	0,00	1,44	0	1	0	0	0	0	0	0	0	0	0	0	0	0	0	0	0
1	OG;G	1951	#NULL!	11	0	1	1	0	0	0	0	0	0		0		0	0			5	1	21570	1	1	66	1
1	G	1949	2015-10-27	6	0	0	0	0	1	1	0	0	0	C619	1	C619	0	1	1859	177	3	0	3150	0	1	68	2
1	S	1948	#NULL!	18	0	17	1	0	0	0	0	0	0		0		0	0			6	1	2774	0	1	69	2	Male	28	0,17	0,17	0,54	0	0	0	0	0	0	0	0	0	0	0	0	0	0	0	0	0
1	OG	1954	#NULL!	10	0	4	1	0	0	0	0	0	0		0		0	0			4	0	2212	0	1	63	1	Male	25	0,33	0,00	0,68	0	0	1	0	0	0	0	0	0	0	0	0	0	0	0	1	0
1	G	1946	#NULL!	13	0	4	1	0	2	1	0	0	0		0		0	0			4	0	9287	1	1	71	2	Male	27	0,30	0,33	0,85	0	0	0	0	0	0	0	0	0	0	0	0	0	0	0	0	0
1	S	1951	#NULL!	17	0	0	0	0	11	1	0	0	0		0		0	0			5	1	6639	1	1	66	1
1	G	1951	#NULL!	13	0	0	0	1	5	1	0	0	0		0		0	0			5	1	18237	1	1	66	1	Male	28	0,50	1,50	1,82	0	0	0	0	0	0	0	0	0	0	0	0	0	0	0	0	0
1	OG	1950	#NULL!	2	0	0	0	0	1	1	0	0	0		0		0	0			1	0	1404	0	1	67	1
1	G	1947	#NULL!	4	0	0	0	0	0	0	1	0	0		0		0	0			4	0	1707	0	1	70	2
1	G	1954	#NULL!	26	0	9	1	0	11	1	0	0	0		0		0	0			2	0	30300	1	1	63	1
1	G	1945	#NULL!	9	0	4	1	0	0	0	0	0	0		0		0	0			5	1	4824	1	1	72	2
1	G	1947	#NULL!	11	0	6	1	0	0	0	0	0	0		0		0	0			4	0	3992	0	1	70	2
1	OG	1952	#NULL!	12	0	6	1	0	2	1	0	0	0		0		0	0			4	0	10848	1	1	65	1
1	G	1949	#NULL!	18	0	6	1	0	9	1	1	0	0		0		0	0			5	1	14367	1	1	68	2	Male	28	1,17	1,33	1,39	0	0	0	0	0	0	0	0	0	0	0	0	0	0	0	0	0
1	G	1953	#NULL!	8	0	3	1	0	0	0	0	0	0		0		0	0			5	1	4601	1	1	64	1
1	OG	1953	#NULL!	23	0	0	0	0	18	1	0	0	0		0		0	0			2	0	2249	0	1	64	1
1	G;S	1954	#NULL!	10	0	2	1	0	0	0	0	0	0		0		0	0			5	1	5630	1	1	63	1	Male	28	0,67	0,00	1,75	0	0	0	0	0	0	0	0	0	0	0	0	0	0	0	0	0
1	OG;G	1954	#NULL!	24	0	8	1	1	5	1	3	0	0		0		0	0			6	1	11739	1	1	63	1	Male	28	1,50	0,00	1,93	0	0	0	0	0	0	0	0	0	0	0	0	0	0	0	0	0
1	G	1947	#NULL!	4	0	1	1	0	1	1	0	0	0		0		0	0			4	0	5056	1	1	70	2	Male	26	0,33	0,00	0,58	0	0	0	0	0	0	0	0	0	0	0	0	0	1	0	1	0
1	G	1948	#NULL!	9	0	4	1	0	0	0	0	0	0		0		0	0			6	1	10268	1	1	69	2	Male	28	0,33	0,33	0,50	0	0	0	0	0	0	0	0	0	0	0	0	0	0	0	0	0
1	S	1948	#NULL!	9	0	6	1	0	1	1	0	0	0		0		0	0			5	1	13710	1	1	69	2	Male	25	0,00	0,00	0,48	0	0	0	0	0	0	0	0	0	0	0	0	0	0	0	0	1
1	OG	1949	#NULL!	15	0	3	1	0	8	1	0	0	0		0		0	0			4	0	3003	0	1	68	2
1	G	1951	#NULL!	15	0	0	0	0	5	1	0	0	0		0		0	0			6	1	24479	1	1	66	1	Male	28	1,50	1,00	0,71	0	0	0	0	0	0	0	0	0	0	0	0	0	0	0	0	0
1	G	1950	#NULL!	15	0	2	1	0	10	1	0	0	0		0		0	0			5	1	3877	0	1	67	1
1	S	1947	#NULL!	10	0	4	1	0	0	0	0	0	0		0		0	0			3	0	20929	1	1	70	2
1	S	1946	#NULL!	60	0	6	1	1	32	1	0	19	0		0		0	0			6	1	5364	1	1	71	2
1	G	1950	#NULL!	13	0	9	1	0	0	0	0	0	0		0		0	0			5	1	40780	1	1	67	1	Male	28	0,67	0,67	1,54	0	0	0	0	0	0	0	0	0	0	0	0	0	0	0	0	0
1	G	1947	#NULL!	14	0	5	1	1	0	0	2	0	0		0		0	0			6	1	3938	0	1	70	2
1	G;S	1947	#NULL!	15	0	7	1	0	2	1	0	0	0		0		0	0			2	0	17901	1	1	70	2	Male	26	0,17	0,17	1,31	0	0	1	0	0	0	0	0	0	0	0	1	0	0	0	0	0
1	S	1951	#NULL!	2	0	0	0	0	2	1	0	0	0		0		0	0			4	0	3916	0	1	66	1	Male	25	1,00	1,00	1,32	0	0	0	1	0	0	0	0	0	0	1	0	0	0	0	0	0
1	G	1952	#NULL!	10	0	4	1	0	2	1	0	0	0		0		0	0			3	0	3605	0	1	65	1	Male	28	0,17	0,33	0,21	0	0	0	0	0	0	0	0	0	0	0	0	0	0	0	0	0
1	G	1947	#NULL!	14	0	1	1	0	6	1	2	0	0		0		0	0			3	0	1058	0	1	70	2
1	OG	1953	#NULL!	7	0	1	1	0	2	1	0	0	0		0		0	0			5	1	4386	1	1	64	1
1	G	1950	#NULL!	9	0	2	1	0	1	1	0	0	0		0		0	0			2	0	3438	0	1	67	1	Male	26	1,00	0,67	1,12	0	0	0	0	0	0	0	0	0	0	0	1	0	0	0	0	0
1		1947	#NULL!	0	0	0	#NULL!	0	0	0	0	0	0	C669	0	C669	0	1	1892	1811	4	0	2371	0	0	70	2	Male	28	0,50	1,83	2,57	0	0	0	0	0	0	0	0	0	0	0	0	0	0	0	0	0
1	G	1950	#NULL!	18	0	14	1	0	0	0	0	0	0		0		0	0			5	1	3547	0	1	67	1
1	OG	1950	#NULL!	15	0	9	1	0	1	1	0	0	0	C414	0	C414	0	1	1706	1966	6	1	5476	1	1	67	1	Male	28	0,00	0,00	0,64	0	0	0	0	0	0	0	0	0	0	0	0	0	0	0	0	0
1		1953	2001-08-31	0	0	0	#NULL!	0	0	0	0	0	0		0	C189	0	1	1539	1539	4	0	#NULL!	#NULL!	0	64	1	Male	28	1,00	0,17	1,50	0	0	0	0	0	0	0	0	0	0	0	0	0	0	0	0	0
1	S	1952	#NULL!	7	0	0	0	0	7	1	0	0	0		0		0	0			3	0	2255	0	1	65	1
1	OG	1951	#NULL!	7	0	1	1	0	4	1	0	0	0		0		0	0			1	0	2835	0	1	66	1
1	S	1949	#NULL!	4	0	0	0	0	1	1	0	0	0		0		0	0			5	1	31619	1	1	68	2
1		1950	2011-07-26	0	0	0	#NULL!	0	0	0	0	0	0	C091;C129	0	C091;C129	0	1	1460;1481	1457;147	2	0	3997	0	0	67	1
1	G	1954	#NULL!	6	0	1	1	0	0	0	1	0	0		0		0	0			5	1	13003	1	1	63	1	Male	24	1,00	0,33	1,38	0	0	1	0	0	0	0	0	0	0	0	1	0	0	0	0	1
1	G	1950	#NULL!	25	0	10	1	0	15	1	0	0	0	C445	0	C435	0	1	1725	1905	2	0	1724	0	1	67	1
1	G	1952	#NULL!	10	0	2	1	0	0	0	0	0	0		0		0	0			6	1	11449	1	1	65	1
1	G	1947	#NULL!	15	0	5	1	0	4	1	0	0	0	C619	1	C619	0	1	1859	177	2	0	4890	1	1	70	2	Male	27	0,83	0,33	1,11	0	0	0	0	0	0	0	0	0	0	0	0	0	0	0	1	0
1	OG	1949	#NULL!	14	0	6	1	0	2	1	0	0	0		0		0	0			4	0	6040	1	1	68	2	Male	28	0,67	0,00	0,86	0	0	0	0	0	0	0	0	0	0	0	0	0	0	0	0	0
1	OG	1948	#NULL!	10	0	4	1	0	1	1	0	0	0		0		0	0			3	0	2196	0	1	69	2	Male	27	1,17	1,00	1,00	0	0	1	0	0	0	0	0	0	0	0	0	0	0	0	0	0
1	OG	1955	#NULL!	10	0	2	1	0	0	0	0	0	0		0		0	0			6	1	2712	0	1	62	1
1	G	1946	#NULL!	25	0	10	1	0	13	1	0	0	0	C619	1	C619	0	1	1859	177	6	1	4325	1	1	71	2
1	S	1952	#NULL!	11	0	0	0	0	4	1	0	0	0		0		0	0			3	0	1138	0	1	65	1	Male	27	1,67	0,67	2,11	0	0	0	0	0	0	0	0	0	0	0	0	0	0	0	0	0
1	OG	1951	#NULL!	17	0	5	1	0	5	1	0	0	0		0		0	0			6	1	3396	0	1	66	1	Male	26	0,33	0,67	1,38	0	0	1	0	0	0	0	0	0	0	0	0	0	0	0	1	0
1	OG	1949	#NULL!	8	0	4	1	0	3	1	0	0	0		0		0	0			3	0	3910	0	1	68	2	Male	24	1,17	0,33	1,42	0	0	0	0	0	0	0	0	0	0	1	0	0	0	1	0	0
1	G	1954	#NULL!	4	0	1	1	0	0	0	0	0	0		0		0	0			5	1	3478	0	1	63	1	Male	28	1,00	0,33	1,43	0	0	0	0	0	0	0	0	0	0	0	0	0	0	0	0	0
1	G	1950	#NULL!	10	0	0	0	0	6	1	0	0	0		0		0	0			6	1	12690	1	1	67	1
1	G	1954	#NULL!	16	0	10	1	0	0	0	0	0	0	C619	1	C619	0	1	1859	177	5	1	17299	1	1	63	1	Male	28	0,67	0,50	0,71	0	0	0	0	0	0	0	0	0	0	0	0	0	0	0	0	0
1	G	1952	#NULL!	22	0	3	1	0	14	1	0	0	0		0		0	0			6	1	7652	1	1	65	1
1	OG	1945	#NULL!	18	0	0	0	0	14	1	0	0	0		0		0	0			2	0	3181	0	1	72	2
1	G;S	1952	#NULL!	4	0	1	1	0	0	0	0	0	0		0		0	0			6	1	20953	1	1	65	1
1		1953	#NULL!	0	0	0	#NULL!	0	0	0	0	0	0	C619	1	C619	0	1	1859	177	5	1	11428	1	0	64	1
1	OG	1946	#NULL!	8	0	2	1	0	0	0	0	0	0		0		0	0			5	1	16534	1	1	71	2	Male	28	1,00	0,50	1,54	0	0	0	0	0	0	0	0	0	0	0	0	0	0	0	0	0
1	OG	1948	#NULL!	12	0	0	0	0	3	1	0	0	0		0		0	0			6	1	1311	0	1	69	2	Male	27	1,17	0,00	1,44	0	0	0	0	0	0	0	0	0	0	0	1	0	0	0	0	0
1	OG	1952	#NULL!	17	0	0	0	0	9	1	0	0	0		0		0	0			3	0	2309	0	1	65	1
1	OG	1952	#NULL!	8	0	1	1	0	0	0	0	0	0		0		0	0			5	1	29033	1	1	65	1	Male	28	0,50	0,00	1,89	0	0	0	0	0	0	0	0	0	0	0	0	0	0	0	0	0
1	G	1946	#NULL!	18	0	0	0	0	15	1	0	0	0		0		0	0			4	0	1565	0	1	71	2	Male	28	1,00	1,50	1,04	0	0	0	0	0	0	0	0	0	0	0	0	0	0	0	0	0
1	OG	1950	#NULL!	4	0	1	1	0	2	1	0	0	0	C446	0	C446	0	1	1736	1916;1930	1	0	3150	0	1	67	1	Male	4	#SKÄRNING!	#SKÄRNING!	1,00	1	1	1	1	1	1	1	1	1	1	1	1	1	1	1	1	1
1	OG	1952	#NULL!	20	0	0	0	2	10	1	2	0	0		0		0	0			1	0	1532	0	1	65	1
1	G	1948	#NULL!	12	0	10	1	0	0	0	0	0	0		0		0	0			4	0	2950	0	1	69	2	Male	21	0,67	0,33	1,62	0	1	1	1	0	0	0	0	0	0	1	0	1	0	0	1	0
1	Ä	1951	#NULL!	19	0	0	0	1	13	1	0	0	0		0		0	0			4	0	2899	0	1	66	1	Male	28	1,00	0,17	1,50	0	0	0	0	0	0	0	0	0	0	0	0	0	0	0	0	0
1	OG	1949	#NULL!	5	0	1	1	0	2	1	0	0	0		0		0	0		1920	6	1	4004	0	1	68	2
1	G	1951	#NULL!	21	1	6	1	1	8	1	2	0	0		0		0	0			5	1	4501	1	1	66	1	Male	28	0,00	0,17	0,75	0	0	0	0	0	0	0	0	0	0	0	0	0	0	0	0	0
1		1947	#NULL!	0	0	0	#NULL!	0	0	0	0	0	0	C679	0	C679	0	1	1889	1810	6	1	3728	0	0	70	2	Male	25	1,00	0,17	1,76	0	0	1	0	0	0	0	0	0	0	0	1	0	0	0	0	1
1	G	1946	#NULL!	10	0	0	0	0	3	1	0	0	0		0		0	0			1	0	7841	1	1	71	2
1	S	1947	#NULL!	23	0	14	1	0	1	1	0	0	0		0		0	0			2	0	3852	0	1	70	2	Male	28	1,33	1,17	1,93	0	0	0	0	0	0	0	0	0	0	0	0	0	0	0	0	0
1	OG	1952	#NULL!	14	0	2	1	1	5	1	0	0	0		0		0	0			3	0	2120	0	1	65	1	Male	28	0,17	0,00	2,00	0	0	0	0	0	0	0	0	0	0	0	0	0	0	0	0	0
1	S	1951	#NULL!	39	0	1	1	0	35	1	0	0	0		0		0	0			5	1	4486	1	1	66	1	Male	27	1,33	0,83	0,78	0	0	0	0	0	0	0	0	0	0	0	0	0	0	0	0	1
1	G	1954	#NULL!	10	0	0	0	0	2	1	0	0	0	C619	1	C619	0	1	1859	177	6	1	10380	1	1	63	1	Male	26	0,17	0,00	1,35	0	0	0	1	0	0	0	0	0	0	1	0	0	0	0	0	0
1	G	1946	#NULL!	9	0	0	0	0	7	1	0	0	0	C600;C619	0	C600;C619	0	1	1871;1859	1790;177	3	0	8736	1	1	71	2
1	G	1950	#NULL!	9	0	2	1	0	2	1	0	0	0	C619	1	C619	0	1	1859;1725	177;1905	6	1	7583	1	1	67	1
1	G	1946	#NULL!	14	0	9	1	0	0	0	1	0	0		0		0	0			2	0	2397	0	1	71	2	Male	25	0,83	0,33	1,60	0	0	1	0	0	0	0	0	0	0	0	0	0	1	0	0	0
1	S	1951	#NULL!	10	0	4	1	0	1	1	0	0	0		0		0	0			3	0	1418	0	1	66	1
1	G	1951	#NULL!	17	0	14	1	0	2	1	0	0	0	C619	1	C619	0	1	1859	177	5	1	3130	0	1	66	1	Male	27	1,00	1,00	1,59	0	0	0	0	0	0	0	0	0	0	0	0	0	0	0	0	0
1	G	1947	#NULL!	10	0	1	1	1	1	1	0	0	0		0		0	0			5	1	2712	0	1	70	2	Male	28	0,33	0,00	0,68	0	0	0	0	0	0	0	0	0	0	0	0	0	0	0	0	0
1	G	1950	#NULL!	12	0	2	1	0	3	1	0	0	0		1	C619	0	1	1859	177	6	1	14407	1	1	67	1
1	OG	1951	#NULL!	29	0	0	0	0	23	1	2	0	0		0		0	0			6	1	14165	1	1	66	1
1	OG	1955	#NULL!	5	0	2	1	0	0	0	1	0	0		0		0	0			6	1	4970	1	1	62	1
1	G	1953	#NULL!	7	0	1	1	0	0	0	0	0	0		0		0	0			3	0	1462	0	1	64	1	Male	28	0,33	0,50	1,14	0	0	0	0	0	0	0	0	0	0	0	0	0	0	0	0	0
1	S	1947	#NULL!	15	0	1	1	0	10	1	0	0	0		0		0	0			6	1	4682	1	1	70	2	Male	28	0,00	0,00	1,29	0	0	0	0	0	0	0	0	0	0	0	0	0	0	0	0	0
1	G	1954	#NULL!	4	0	1	1	0	1	1	0	0	0		0		0	0			6	1	6658	1	1	63	1	Male	28	0,67	0,00	0,46	0	0	0	0	0	0	0	0	0	0	0	0	0	0	0	0	0
1	S	1950	#NULL!	10	0	4	1	0	0	0	0	0	0		0		0	0			2	0	1653	0	1	67	1
1	G	1948	#NULL!	16	0	12	1	0	0	0	2	0	0		0		0	0			4	0	119016	1	1	69	2
1	G	1950	#NULL!	3	0	1	1	0	0	0	0	0	0		0		0	0			6	1	16251	1	1	67	1
1	S	1946	#NULL!	1	0	0	0	0	1	1	0	0	0		0		0	0			1	0	1558	0	1	71	2
1	S	1954	#NULL!	6	0	0	0	0	2	1	0	0	0		0		0	0			3	0	2506	0	1	63	1
1	OG	1946	#NULL!	19	0	12	1	0	3	1	3	0	0	C619	1	C619	0	1	1859	177	5	1	3231	0	1	71	2	Male	28	0,50	0,00	1,64	0	0	0	0	0	0	0	0	0	0	0	0	0	0	0	0	0
1		1952	2007-08-05	0	0	0	#NULL!	0	0	0	0	0	0	C720	0	C720	0	1	1922	1931	1	0	788	0	0	65	1
1		1949	#NULL!	0	0	0	#NULL!	0	0	0	0	0	0	C619	1	C619	0	1	1859	177	2	0	4465	1	0	68	2
1	OG	1954	#NULL!	6	0	1	1	0	1	1	0	0	0	C619	1	C619	0	1	1859	177	5	1	1686	0	1	63	1
1	Ä	1947	#NULL!	21	0	8	1	0	10	1	0	0	0		0		0	0			4	0	2955	0	1	70	2	Male	28	0,83	0,17	0,75	0	0	0	0	0	0	0	0	0	0	0	0	0	0	0	0	0
1	OG	1953	#NULL!	13	0	2	1	0	4	1	0	0	0		0		0	0			3	0	2012	0	1	64	1
1	G	1946	#NULL!	16	0	0	0	0	14	1	1	0	0		0		0	0			2	0	3515	0	1	71	2
1	OG	1955	#NULL!	7	0	0	0	0	1	1	0	0	0		0		0	0			3	0	3195	0	1	62	1	Male	28	1,67	2,17	2,00	0	0	0	0	0	0	0	0	0	0	0	0	0	0	0	0	0
1	S	1953	#NULL!	6	0	0	0	0	2	1	0	0	0		0		0	0			3	0	1988	0	1	64	1	Male	27	1,50	1,33	2,41	0	0	0	0	0	0	0	0	0	0	0	0	0	0	0	1	0
1	G	1954	#NULL!	15	0	1	1	0	3	1	2	0	0		0		0	0			6	1	4961	1	1	63	1	Male	28	0,33	0,00	0,96	0	0	0	0	0	0	0	0	0	0	0	0	0	0	0	0	0
1	G;S	1953	#NULL!	11	0	4	1	0	4	1	0	0	0		0		0	0			5	1	14758	1	1	64	1
1	G;Ä	1954	#NULL!	27	0	2	1	0	19	1	0	0	0		0		0	0			4	0	3417	0	1	63	1
1	G	1948	#NULL!	19	0	7	1	0	6	1	0	0	0		0		0	0			5	1	6164	1	1	69	2
1	S	1946	#NULL!	6	0	0	0	0	2	1	0	0	0		0		0	0			3	0	2260	0	1	71	2	Male	28	0,50	0,17	1,46	0	0	0	0	0	0	0	0	0	0	0	0	0	0	0	0	0
1	G	1953	#NULL!	10	0	8	1	0	0	0	0	0	0		0		0	0			4	0	6573	1	1	64	1	Male	27	0,83	1,50	2,00	0	0	0	0	0	0	0	0	0	0	0	1	0	0	0	0	0
1	G	1946	#NULL!	13	0	4	1	0	2	1	1	0	0		0		0	0			6	1	9031	1	1	71	2
1	OG	1949	#NULL!	21	0	1	1	0	18	1	0	0	0		0		0	0			6	1	4911	1	1	68	2	Male	27	0,83	1,17	2,07	0	0	0	0	0	0	0	0	0	0	0	0	0	0	0	0	0
1		1945	2000-02-03	0	0	0	#NULL!	0	0	0	0	0	0		0		0	0	1869	178	1	0	#NULL!	#NULL!	0	72	2	Male	24	1,00	0,33	1,75	0	0	0	0	0	0	0	0	0	0	0	0	0	1	1	0	0
1	G	1952	#NULL!	1	0	0	0	0	1	1	0	0	0		0		0	0			4	0	2826	0	1	65	1	Male	26	0,83	0,50	1,38	0	0	0	0	0	0	0	0	0	0	0	0	0	0	0	1	0
1	OG	1947	#NULL!	14	0	7	1	0	4	1	1	0	0		0		0	0			4	0	34780	1	1	70	2	Male	27	0,33	0,00	1,00	0	0	0	0	0	0	0	0	0	0	0	1	0	0	0	0	0
1	OG	1950	#NULL!	11	0	9	1	0	0	0	0	0	0		0		0	0			2	0	2572	0	1	67	1
1	G	1951	#NULL!	10	0	7	1	0	1	1	1	0	0		0		0	0			3	0	3495	0	1	66	1
1	G	1952	#NULL!	14	0	1	1	0	3	1	0	0	0		0		0	0			5	1	4743	1	1	65	1	Male	28	1,00	0,17	1,79	0	0	0	0	0	0	0	0	0	0	0	0	0	0	0	0	0
1	OG	1952	#NULL!	19	0	6	1	0	8	1	0	0	0		0		0	0			6	1	5492	1	1	65	1	Male	27	0,83	0,17	1,44	0	0	0	1	0	0	0	0	0	0	0	0	0	0	0	0	0
1	OG	1955	#NULL!	9	0	1	1	0	0	0	0	0	0		0		0	0			6	1	9743	1	1	62	1
1	G	1947	2012-11-05	4	0	3	1	0	0	0	0	0	0	C169	0	C169	0	1	1519	1519	3	0	6618	1	1	70	2	Male	28	0,50	0,67	1,36	0	0	0	0	0	0	0	0	0	0	0	0	0	0	0	0	0
1	OG	1951	#NULL!	7	0	0	0	0	4	1	0	0	0		0		0	0			2	0	1469	0	1	66	1
1	S	1946	#NULL!	2	0	1	1	0	0	0	0	0	0		0		0	0			4	0	131474	1	1	71	2
1	OG	1952	#NULL!	10	0	0	0	0	2	1	0	0	0	C445	0	C435	0	1	1725	1905	4	0	5345	1	1	65	1	Male	28	0,50	0,17	0,50	0	0	0	0	0	0	0	0	0	0	0	0	0	0	0	0	0
1	OG	1946	#NULL!	14	0	11	1	0	1	1	0	0	0		0		0	0			2	0	2645	0	1	71	2	Male	27	0,33	0,83	0,59	0	0	0	0	0	0	0	0	0	0	0	0	0	0	1	0	0
1	G	1947	#NULL!	16	0	10	1	0	2	1	1	0	0	C445	0	C435	0	1	1725	1905	4	0	8009	1	1	70	2
1	G;S	1951	#NULL!	13	0	8	1	0	0	0	0	0	0		0		0	0			6	1	31397	1	1	66	1
1	G	1952	#NULL!	11	0	6	1	0	3	1	0	0	0		0		0	0			6	1	17245	1	1	65	1
1	G	1952	#NULL!	20	0	11	1	2	4	1	1	0	0		0		0	0			6	1	9441	1	1	65	1
1	Ä	1954	2012-04-14	4	0	0	0	0	4	1	0	0	0		0	C900	0	1	2030	203	7	1	4168	1	1	63	1	Male	27	1,17	0,67	1,81	0	0	0	0	0	0	0	0	0	0	0	0	0	0	0	0	0
1	OG	1950	#NULL!	6	0	4	1	0	0	0	0	0	0		0		0	0			2	0	3777	0	1	67	1	Male	28	1,00	0,00	1,04	0	0	0	0	0	0	0	0	0	0	0	0	0	0	0	0	0
1	OG	1950	#NULL!	35	0	5	1	0	29	1	0	0	0		0		0	0			5	1	2677	0	1	67	1	Male	28	0,83	0,50	1,89	0	0	0	0	0	0	0	0	0	0	0	0	0	0	0	0	0
1	OG;Ä	1954	#NULL!	7	0	1	1	0	0	0	0	0	0		0		0	0			6	1	17260	1	1	63	1	Male	27	0,33	0,00	0,96	0	0	0	0	0	0	0	0	0	0	0	0	0	0	0	0	0
1	S	1946	#NULL!	17	0	1	1	0	11	1	0	0	0		0		0	0			2	0	1722	0	1	71	2
1	G	1953	#NULL!	17	0	12	1	0	1	1	0	0	0		0		0	0			2	0	655184	1	1	64	1
1	G	1950	#NULL!	10	0	2	1	0	1	1	0	0	0		0		0	0			3	0	5691	1	1	67	1	Male	27	1,00	0,17	1,44	0	0	0	1	0	0	0	0	0	0	0	0	0	0	0	0	0
1		1955	#NULL!	0	0	0	#NULL!	0	0	0	0	0	0	C809	0	C770	0	1	1960	1999	2	0	4440	1	0	62	1
1	G	1947	#NULL!	8	0	1	1	0	1	1	0	0	0		0		0	0			4	0	5168	1	1	70	2	Male	27	0,67	0,67	0,67	1	0	0	0	0	0	0	0	0	0	0	0	0	0	0	0	0
1	G	1951	#NULL!	9	0	1	1	0	0	0	0	0	0	C619	0	C619	0	1	1859	177	2	0	2997	0	1	66	1	Male	28	1,67	1,67	1,79	0	0	0	0	0	0	0	0	0	0	0	0	0	0	0	0	0
1	S	1955	#NULL!	10	0	3	1	0	3	1	0	0	0		0		0	0			6	1	3002	0	1	62	1	Male	27	1,00	0,83	1,74	0	0	0	0	0	0	0	0	0	0	0	0	0	0	0	0	0
1	OG	1954	#NULL!	11	0	1	1	0	0	0	1	0	0		0		0	0	1869	178	2	0	2899	0	1	63	1
1		1948	#NULL!	0	0	0	#NULL!	0	0	0	0	0	0	C619	1	C619	0	1	1859	177	2	0	6716	1	0	69	2	Male	26	1,00	0,83	2,12	0	0	0	0	0	0	0	0	0	0	0	0	0	1	0	1	0
1	G	1949	#NULL!	10	0	4	1	0	6	1	0	0	0		0		0	0			3	0	2711	0	1	68	2	Male	26	2,17	1,83	1,81	0	1	0	0	0	0	0	0	0	0	0	0	0	0	0	0	0
1	G	1949	#NULL!	7	0	3	1	0	0	0	1	0	0		0		0	0			#NULL!	0	16665	1	1	68	2
1		1948	2004-04-30	0	0	0	#NULL!	0	0	0	0	0	0		0	C341	0	1	1623	1621	5	1	#NULL!	#NULL!	0	69	2	Male	25	1,83	0,67	1,96	0	0	0	0	0	0	0	0	0	0	0	0	0	0	0	0	0
1	G	1952	#NULL!	38	0	27	1	0	3	1	0	0	0		0		0	0			7	1	10897	1	1	65	1
1	OG	1947	#NULL!	9	0	1	1	0	1	1	0	0	0		0		0	0			3	0	7620	1	1	70	2
1	G	1949	#NULL!	8	0	4	1	0	0	0	0	0	0		0		0	0			3	0	31012	1	1	68	2	Male	27	0,17	0,50	0,44	0	0	0	0	0	0	0	0	0	0	0	0	0	0	0	0	0
1	G	1952	#NULL!	23	0	19	1	0	3	1	1	0	0		0		0	0			5	1	29456	1	1	65	1	Male	28	1,50	0,33	1,43	0	0	0	0	0	0	0	0	0	0	0	0	0	0	0	0	0
1	S	1952	#NULL!	9	0	3	1	0	0	0	0	0	0		0		0	0			3	0	2025	0	1	65	1
1	G	1953	#NULL!	6	0	0	0	0	2	1	0	0	0		0		0	0			6	1	6164	1	1	64	1
1	G	1951	#NULL!	16	0	4	1	0	5	1	0	0	0		0		0	0			4	0	27238	1	1	66	1
1	OG	1951	#NULL!	14	0	9	1	0	0	0	0	0	0		0		0	0			6	1	7590	1	1	66	1
1	G	1945	#NULL!	16	0	12	1	0	2	1	0	0	0		0		0	0			6	1	12545	1	1	72	2
1	G	1955	#NULL!	27	0	3	1	0	22	1	0	0	0		0		0	0			6	1	7637	1	1	62	1	Male	28	1,67	1,33	2,07	0	0	0	0	0	0	0	0	0	0	0	0	0	0	0	0	0
1	OG	1947	#NULL!	5	0	3	1	0	1	1	1	0	0		0		0	0			5	1	3179	0	1	70	2	Male	27	0,50	1,00	1,41	0	0	0	1	0	0	0	0	0	0	0	0	0	0	0	0	0
1	G;Ä	1951	#NULL!	9	0	0	0	0	6	1	0	0	0		0		0	0			4	0	3534	0	1	66	1
1	G	1954	#NULL!	16	0	1	1	0	10	1	0	0	0		0		0	0			2	0	8157	1	1	63	1
1	G	1953	#NULL!	10	0	7	1	0	0	0	0	0	0		0		0	0			3	0	4589	1	1	64	1	Male	25	0,83	0,17	1,08	0	0	1	0	0	0	0	0	0	0	0	1	0	0	0	0	0
1	G	1950	#NULL!	11	0	3	1	0	2	1	0	0	0		0		0	0			5	1	5324	1	1	67	1
1	OG	1954	#NULL!	4	0	0	0	0	1	1	0	0	0		0		0	0			2	0	3061	0	1	63	1	Male	28	1,67	0,67	1,21	0	0	0	0	0	0	0	0	0	0	0	0	0	0	0	0	0
1	G	1946	#NULL!	13	0	0	0	0	9	1	0	0	0		0		0	0		1930	3	0	9194	1	1	71	2
[truncated: 739 more rows]
[truncated: 65 more columns]
